# Supplementary material for: Combining Proteomics and Metabolomics to Analyze the Effects of Spaceflight on Rice Progeny
Source: Front Plant Sci. 2022 Jun 21;13:900143. doi: 10.3389/fpls.2022.900143 (PMC9253829; doi:10.3389/fpls.2022.900143)
Supplement: Supplementary file 3 [file Table_2.XLSX]

## Sheet: Sheet1
Table S2. Differentially expressed protein in leaves of TLS
Uniport ID	Description	Fold Change	P-value	Adjusted P Value
P0C5A4	Late embryogenesis abundant protein group 3	6.95693	1.6096e-08	6.26131e-06
A2XN31	Cupin domain	3.77166	9.78e-08	3.73589e-05
Q0J4A3	Os08g0526400 protein	3.14873	9.38519e-07	0.000335934
Q5W6Y8	Os05g0355400 protein	3.08373	2.17309e-07	8.08358e-05
A2ZWD3	Uncharacterized protein	2.70573	5.65402e-07	0.000206916
Q0DK70	Os05g0188100 protein	2.3348	7.02054e-06	0.00225106
A2YC52	Peroxidase	2.31213	7.16524e-06	0.00229026
Q10SU0	Os03g0111200 protein	2.1424	1.7611e-07	6.60393e-05
A2Z6D2	PLAT domain-containing protein	2.0066	3.3003e-05	0.00815146
A2WMG6	Salt stress root protein RS1	1.98919	1.11634e-05	0.00333699
Q6ZCR3	Germin-like protein 8-12	1.97409	1.14571e-05	0.00337416
A3BAC7	Uncharacterized protein	1.95565	1.8478e-06	0.000640981
Q8S3P3	DUF26-like protein	1.91462	5.54112e-06	0.00181584
Q5U1N4	Class III peroxidase 59	1.87935	8.92242e-07	0.000320264
Q5U1T0	Class III peroxidase 13	1.87663	2.75309e-06	0.000927361
Q5N8I8	Os01g0700000 protein	1.85118	6.73796e-06	0.00219417
Q7G649	Expressed protein	1.81067	1.5634e-07	5.90947e-05
Q60D98	stem 28 kDa	1.79816	1.41645e-05	0.00398644
Q8H4P7	Os07g0147500 protein	1.77711	4.13743e-06	0.00136442
Q5Z9Z3	Thioredoxin-like protein Clot	1.71884	4.11768e-05	0.00978265
Q2QR77	Abscisic acid-inducible	1.71543	1.06074e-05	0.00321948
Q6K7U8	branched-chain amino acid aminotransferase	1.7104	1.59495e-07	6.01277e-05
Q851P9	Histone-like protein	1.70913	0.000152623	0.0241257
A0A0N7KJX8	Os04g0679400 protein	1.70147	1.05264e-05	0.00321592
Q9AWV5	Bowman Birk trypsin inhibitor	1.6903	2.86852e-06	0.000963361
Q5VP33	Os06g0148200 protein	1.68885	1.15729e-06	0.000410752
A2WRM1	Putative uncharacterized protein	1.68403	1.71961e-06	0.000598246
A3A7I6	Uncharacterized protein	1.68258	1.9412e-05	0.0052469
A2YM35	Pi dikinase regulatory protein	1.67015	2.34272e-05	0.00609592
Q6Z9F9	Os08g0440100 protein	1.6588	1.11256e-06	0.000395992
Q03200	Light-regulated protein	1.64049	2.18039e-05	0.00578226
A2X016	Cytochrome p450	1.6287	8.09818e-05	0.0159869
Q7XLR1	Probable aquaporin PIP2-6	1.6261	1.03101e-05	0.00317048
Q0D840	Thioredoxin H1	1.61173	1.11048e-05	0.00333699
Q7F1J9	L-ascorbate peroxidase	1.59769	1.21428e-05	0.00351524
Q0JMV6	Os01g0357100 protein	1.59599	5.60727e-08	2.16438e-05
B8ANR9	30S ribosomal protein 1	1.59139	0.000111607	0.0201086
Q75K72	putative beta-1,3-glucanase	1.58283	6.1107e-07	0.000221794
Q5QLY5	Uncharacterized protein	1.58179	1.30208e-05	0.00371703
Q7XAP2	Aminopropyl transferase	1.57298	1.7068e-05	0.00469972
B8BM64	Legume lectin domain	1.56863	0.000125021	0.0212123
A2YI72	Domain of unknown function DUF221	1.5548	1.17353e-05	0.00344425
B8BJB0	Rpp20 subunit of nuclear RNase MRP and P	1.55012	0.00012954	0.021529
A2Y9J6	GDSL-like Lipase/Acylhydrolase	1.53688	0.000190544	0.028026
A0A0P0VJX6	Os02g0535400 protein	1.51949	7.03631e-08	2.70191e-05
A2WNR8	Peroxidase	1.51179	1.63497e-07	6.14731e-05
B9FIU4	Uncharacterized protein	1.49474	2.68585e-05	0.00685228
Q6ZAX7	Uncharacterized protein OJ1540_G08.27	1.4895	6.84522e-06	0.0022154
A2YCI2	Major intrinsic protein	1.4885	1.79585e-05	0.00490859
Q9FP27	p0035H10.16 protein	1.48184	8.85778e-05	0.0168639
B8B4L9	Tubulin binding cofactor C	1.47783	0.000227227	0.0302134
A2WXK3	extradiol ring-cleavage dioxygenase class IIi protein subunit b	1.46595	2.27014e-07	8.39917e-05
A2XSY5	Myb-like domain-containing protein	1.46558	0.000108029	0.0195762
A3BK43	Uncharacterized protein	1.4642	0.000893835	0.0406093
A0A0P0XR31	Peroxidase	1.46066	0.000192716	0.028026
Q5ZAV7	Os01g0783500 protein	1.45481	1.36507e-05	0.00386931
Q6YYV8	Os08g0562500 protein	1.45176	3.06094e-05	0.00768402
A0A0P0XN52	Os09g0425900 protein	1.44798	1.11404e-05	0.00333699
B8B307	GDSL-like Lipase/Acylhydrolase	1.44589	1.42894e-06	0.000502192
Q8H7N0	alcohol dehydrogenase	1.44306	4.68643e-05	0.0107093
A2WMV6	Cupin domain	1.44266	0.000327087	0.0338292
B9FJK0	Uncharacterized protein	1.44081	5.32563e-05	0.0118062
B8AQU7	Uncharacterized protein	1.43415	0.000311222	0.0338292
Q0J9V5	Thioredoxin-like protein CXXS1	1.43354	2.18366e-07	8.10106e-05
Q94DM2	Class III peroxidase 22	1.42236	4.68124e-05	0.0107093
B9FI53	Uncharacterized protein	1.42229	2.29699e-06	0.000782967
Q01KH9	H0404F02.18 protein	1.41872	7.30969e-05	0.0150897
Q10LE3	ERD15	1.41519	0.000195316	0.028026
Q10CU9	Glycosyl hydrolase family 3 N terminal domain protein	1.41401	3.86863e-06	0.00128356
Q6AVZ8	Class III peroxidase 65	1.41246	0.000434668	0.0361692
A0A0P0W9D5	Os04g0382300 protein	1.40838	0.000181214	0.0269947
Q7XXQ8	PLD-regulated protein1-like	1.40648	9.73221e-05	0.0182688
Q0DTF5	Os03g0251000 protein	1.40468	7.89374e-05	0.015777
C7J1C2	Os04g0428950 protein	1.40421	0.000329442	0.0338292
Q64MA8	ATPase ASNA1 homolog	1.40276	0.000143071	0.0229126
Q0JDD7	Os04g0412000 protein	1.40253	1.67743e-05	0.00463575
Q6Z4N6	Ricin B-like lectin R40G2	1.39843	3.83691e-05	0.00935657
A0A0P0X6A2	Os07g0506301 protein	1.39786	0.000443363	0.0361692
M1EEK7	PISTILLATA-like MADS-box transcription factor	1.39763	5.13722e-05	0.0114925
Q69QR6	Os09g0481200 protein	1.396	1.05722e-05	0.00321934
Q10N98	33 kDa secretory protein, expressed	1.39433	1.13582e-05	0.00336771
B8AMX1	Patatin	1.39356	1.42704e-06	0.000502192
A0A0E4G0P6	Developmentally regulated plasma membrane polypeptide	1.39067	0.000382531	0.0342448
A2Z839	Uncharacterized protein	1.38945	0.000233132	0.0302134
Q6Z3Y9	Phosphoinositide phospholipase C	1.38908	4.54971e-05	0.0105289
B9FR61	Putative uncharacterized protein	1.38545	0.000625479	0.039853
B8AIF7	Putative uncharacterized protein	1.38299	2.16119e-06	0.000745334
B8ATU9	PAP_fibrillin	1.38088	0.000325103	0.0338292
A2ZJW3	Putative uncharacterized protein	1.37851	0.000123214	0.0212123
Q6Z302	Os02g0767700 protein	1.37744	0.000782524	0.0406093
A2XTH3	Peroxidase	1.37504	0.00112537	0.0406093
B7F5J7	cDNA clone:J013029P18, full insert sequence	1.37422	5.86869e-07	0.000214184
B9F7V6	Tasselseed2-like short-chain dehydrogenase reductase	1.37259	7.51633e-05	0.0152637
Q69MT6	Putative uncharacterized proteinJNBb0034B12.21	1.37033	0.00012374	0.0212123
A2XZY2	GDA1/CD39 (nucleoside phosphatase) family	1.3684	7.29571e-06	0.00232463
Q6K7D6	Lysine-ketoglutarate reductase	1.36815	2.42548e-05	0.00626238
Q0DG76	Os05g0549100 protein	1.368	2.34548e-06	0.000794803
Q5ZCK5	Probable calcium-binding protein CML16	1.36715	4.36138e-05	0.0102403
A2XWD1	PRONE (Plant-specific Rop nucleotide exchanger)	1.36602	4.11323e-05	0.00978265
Q8H5N9	Probable aquaporin PIP2-1	1.36449	2.10311e-05	0.00564146
P12330	Chlorophyll a-b binding protein 1, chloroplastic	1.36382	2.27065e-05	0.00595408
A2XRT6	Pept_C1	1.36376	1.80048e-07	6.73356e-05
B8BIW4	Alpha-L-arabinofuranosidase C-terminus family protein	1.36276	8.28686e-05	0.0161932
B8AA60	signal recognition particle 54 kDa protein	1.35706	0.00017024	0.0258435
A2Y176	HAD superfamily, subfamily IIIB (Acid phosphatase)	1.35657	7.46642e-05	0.0152637
Q9ST82	Peroxidase	1.34869	0.000586724	0.0394814
A2XW39	Plastocyanin-like domain	1.34752	6.84951e-06	0.0022154
Q5QM60	Non-specific lipid-transfer protein	1.34669	0.000671386	0.0403325
Q01L93	H0622F05.3 protein	1.34539	0.000388645	0.0343799
Q7XMK5	OSJNBb0039L24.13 protein	1.34174	0.000503828	0.0385166
B9FG69	Uncharacterized protein	1.34052	0.000359049	0.0338874
Q6ZBZ2	Germin-like protein 8-14	1.34016	1.60551e-06	0.000560168
B8ABB4	extended synaptotagmin-like protein	1.33965	4.44165e-05	0.0103399
Q6Z901	Kinesin light chain-like protein	1.33905	0.000168237	0.0258435
Q6H883	H(+)-exporting diphosphatase	1.33242	0.000775313	0.0406093
Q6ZD27	Putative uncharacterized protein P0690C12.29-2	1.33115	5.47871e-05	0.011927
A2XZJ9	Putative uncharacterized protein	1.33061	0.000299777	0.0338292
Q6ZEY6	Os07g0177300 protein	1.32886	2.95047e-06	0.00098792
Q10LP5	Sucrose synthase 4	1.32856	0.000395736	0.0346142
Q0JE78	Os04g0316200 protein	1.32056	0.000995151	0.0406093
Q5VND2	Cysteine synthase	1.32016	0.00221307	0.0406093
Q01IY5	Amine oxidase	1.31726	8.15096e-05	0.01601
Q6EUS1	Class III peroxidase 27	1.31702	0.00121743	0.0406093
A6MZH2	Bowman-Birk type bran trypsin inhibitor	1.31632	0.000296055	0.0338292
Q0JK76	glutathione Stransferase	1.31625	0.00116596	0.0406093
Q65XS6	Uncharacterized protein	1.31623	0.000114876	0.020579
Q69RN2	Chitinase III-like protein	1.31589	0.000207844	0.0290855
A0A0P0XVE7	Os10g0476000 protein	1.31553	1.20745e-05	0.00350754
Q0D3G9	Os07g0687100 protein	1.31547	9.71163e-05	0.0182688
A2YI66	Uncharacterized protein	1.31485	0.000224289	0.0301828
Q7XSQ9	Probable aquaporin PIP1-2	1.31369	0.00029345	0.0338292
A0A0P0XWP1	Os10g0539900 protein	1.31073	0.000133364	0.0218967
B9FG19	Uncharacterized protein	1.30889	9.16129e-05	0.0173466
Q0DJW8	Os05g0218400 protein	1.3087	5.39709e-05	0.0119104
B7ET23	Tubby protein, expressed	1.30572	0.000295765	0.0338292
P0C353	Photosystem I P700 chlorophyll a apoprotein A1	1.30516	0.00148298	0.0406093
A2YSI0	Glucan endo-1,3-beta-D-glucosidase	1.30469	0.00144363	0.0406093
Q5ZDX2	Os01g0615100 protein	1.30455	0.000134864	0.0219639
A0A0P0YAL3	Phenylalanine ammonia-lyase	1.30377	0.000930416	0.0406093
Q0J5E5	Os08g0440900 protein	1.30333	0.00433892	0.0406093
A2Y9Y7	Heparanase	1.30308	3.28377e-06	0.00109618
Q84YK7	Beta-glucosidase 27	1.30215	0.000230254	0.0302134
Q9LGQ6	Acyl transferase 9	1.30103	5.01661e-05	0.0113234
Q6YUM1	Retrotransposon protein	1.30034	2.32534e-06	0.000790303
Q5ZAJ0	Respiratory burst oxidase homolog protein B	1.29985	0.000271862	0.0326275
A2X837	Late embryogenesis abundant protein	1.29824	1.51925e-05	0.00422977
H9N066	Betaine aldehyde dehydrogenase	1.29804	0.000228893	0.0302134
A2Z7A7	Glyco_hydro_18 domain-containing protein	1.29616	0.000163466	0.0253396
Q84S76	Putative beta-1,3-glucanase	1.29604	0.000558082	0.0394814
A3APY0	Uncharacterized protein	1.29474	1.41415e-07	5.3595e-05
B9EWV6	Peroxidase	1.29412	0.00022206	0.0301828
Q8LM94	Putative uncharacterized proteinJNBb0079E01.8	1.29401	0.00101852	0.0406093
A0A0P0WG50	Os04g0665500 protein	1.29341	0.000456521	0.0361692
A2WXH7	CRAL/TRIO, N-terminal domain	1.29307	0.000118569	0.0208854
Q10RE5	1,2-dihydroxy-3-keto-5-methylthiopentene dioxygenase 2	1.29277	0.00030215	0.0338292
Q0JDV7	F-box LRR-repeat protein	1.29221	7.4457e-06	0.00235839
Q0DG05	Photosystem I reaction center subunit VI	1.29191	0.000347604	0.0338332
A3C0A7	sarcosine oxidase	1.29082	0.00118134	0.0406093
Q6AVS5	Expressed protein	1.29077	0.00015499	0.0241929
A0A0P0W2V6	Os03g0729100 protein	1.28947	2.37053e-05	0.00614448
Q6Z995	Putative Endo-1,3;1,4-beta-D-glucanase	1.28823	0.00123499	0.0406093
B9G449	Uncharacterized protein	1.28799	0.000194256	0.028026
B9FLM2	Uncharacterized protein	1.2878	0.000233001	0.0302134
A0A0U2QSC0	NBS-LRR-like resistance protein	1.28777	0.0020356	0.0406093
Q6Z3V7	Putative Photosystem I reaction center subunit IV	1.28674	0.000696083	0.0403325
A2ZMK7	Short chain dehydrogenase	1.28669	0.000267538	0.0323759
Q2R3H7	Acyl carrier protein	1.28642	0.00170032	0.0406093
A0A0P0XDW1	Os08g0244500 protein	1.2855	0.000919669	0.0406093
A3CF57	LEA_2 domain-containing protein	1.2853	0.00016862	0.0258435
A2ZK08	stem 28 kDa	1.28525	0.000754533	0.0406093
Q8GRZ3	Os07g0162600 protein	1.28364	0.000821207	0.0406093
Q10LX6	Expressed protein	1.28362	0.00018949	0.028026
A2YKJ6	Putative uncharacterized protein	1.28358	7.94075e-06	0.00249822
A0A0P0Y563	Os11g0670100 protein	1.2827	0.00110784	0.0406093
Q6I544	Germin-like protein 5-1	1.28107	0.00290281	0.0406093
Q0DKM4	U1 small nuclear ribonucleoprotein A	1.27939	0.000786345	0.0406093
Q2RBM4	E1 ubiquitin-activating enzyme	1.27888	0.000729252	0.0403325
B8A7K5	Putative uncharacterized protein	1.27812	0.000544069	0.0394814
B9EY22	Uncharacterized protein	1.2773	0.00191339	0.0406093
B8B3Z6	12-oxophytodienoate reductase	1.27523	0.00235777	0.0406093
Q84QW4	Os08g0524400 protein	1.27477	0.000115749	0.0206205
A0A0R7VIM3	Cysteine proteinase inhibitor	1.27409	0.00237195	0.0406093
A6N104	Chlorophyll a-b binding protein, chloroplastic	1.27351	0.00069134	0.0403325
A2XGP6	Superoxide dismutase [Cu-Zn] 1	1.27343	2.21615e-06	0.000762067
A3BZM5	Carboxylesterase family	1.27255	0.000235313	0.0302134
Q8W2Z2	beta-glucosidase BoGH3B	1.27091	0.000909802	0.0406093
Q9LIV2	EST D42602 corresponds to a region of the predicated gene	1.27079	0.000318917	0.0338292
A2Z853	Uncharacterized protein	1.27051	0.00555391	0.0406093
Q7X8V5	Acetyl-coenzyme A synthetase	1.26951	0.000610328	0.0394929
A2WN93	Calmodulin-1	1.26822	0.00290074	0.0406093
A2YQC8	PI-PLC X domain-containing protein	1.2682	0.0017854	0.0406093
A0A0P0VHE6	Reticulon-like protein	1.26787	0.00611704	0.0406093
P12331	Chlorophyll a-b binding protein 2, chloroplastic	1.26759	7.48515e-05	0.0152637
A2XKZ4	Cytokinin riboside 5'-monophosphate phosphoribohydrolase	1.26611	0.000503438	0.0385166
Q0JE32	Probable aldo-keto reductase 1	1.26609	0.000433973	0.0361692
B8AF38	Transposase, Mutator family	1.26572	0.0010052	0.0406093
Q2QMX6	Uncharacterized protein	1.26484	0.000971212	0.0406093
Q5Z6T5	Os06g0538900 protein	1.26204	4.89698e-05	0.0111033
A0A0P0W7B8	phosphate transporter (Pht1-2)	1.26148	0.00159776	0.0406093
B8BM59	Tim17/Tim22/Tim23/Pmp24 family	1.26132	0.000223252	0.0301828
B9FLJ1	Glutamine amido transferase type-2	1.26107	0.000753478	0.0406093
P0C489	30S ribosomal protein S7, chloroplastic	1.25688	0.00030311	0.0338292
Q8L6I2	Plasma membrane ATPase	1.25675	0.00209897	0.0406093
A0A0P0W3E4	Os03g0752100 protein	0.781155	0.000210207	0.0292072
Q6H6N5	Os02g0529400 protein	0.780445	8.1101e-06	0.00253525
A0A0P0WZ99	Glucosidase II beta subunit-like protein	0.780279	1.3097e-05	0.00372572
A2X8P7	Retinal pigment epithelial membrane protein	0.780249	0.000513122	0.0385166
A6N0D5	Senescence-associated protein-related similar to senescence-associated protein sag102	0.779932	7.07094e-05	0.0147398
B9G540	Uncharacterized protein	0.779753	0.000146514	0.0233143
C7J524	Small nuclear ribonucleoprotein-associated protein	0.77944	8.37789e-05	0.0162873
B9FFK4	Anthranilate synthase component	0.779292	0.000775183	0.0406093
A2XKW5	Putative uncharacterized protein	0.778982	0.000711933	0.0403325
B7FA85	Os05g0176000 protein	0.778843	0.000536949	0.0394814
B9G0N4	Dual specificity phosphatase	0.778648	0.000550311	0.0394814
A0A0N7KEI9	Os02g0103900 protein	0.778558	0.000643049	0.0403325
Q40731	Stearoyl-[acyl-carrier-protein] 9-desaturase 5, chloroplastic	0.777975	0.00117694	0.0406093
B8BLU5	ULP_PROTEASE domain-containing protein	0.777699	0.000318608	0.0338292
Q0INQ6	Serine hydroxymethyl transferase	0.777411	6.74314e-05	0.0141278
Q5JJV9	Os01g0965400 protein	0.77719	7.5123e-05	0.0152637
Q7X806	OSJNBa0041A02.4 protein	0.776743	3.67231e-05	0.00899337
B8BCN0	Putative uncharacterized protein	0.776663	0.000276434	0.0328997
B8A8N5	myosin, heavy chain	0.776621	4.39062e-05	0.0102651
Q67W64	Methyltransferase-like	0.775435	0.00322531	0.0406093
A0A0P0Y8H5	Os12g0237100 protein	0.774904	0.00242702	0.0406093
A3BPR6	Uncharacterized protein	0.774655	3.43162e-05	0.00844042
A2X700	Inherit from strNOG: glycine-rich protein	0.77338	0.000289157	0.0338292
B8AZD7	Eukaryotic translation initiation factor 3 subunit L	0.772758	2.04379e-06	0.000706902
P0C2Z4	ATP synthase subunit alpha	0.771824	0.00336366	0.0406093
B8ARW2	Transportin-1	0.771659	0.000134589	0.0219639
A2XHH5	calmodulin-binding transcription activator 3	0.771621	0.000228473	0.0302134
A2ZEX7	Chalcone synthase 1	0.771398	0.000102451	0.0188765
O82427	24-methylenesterol C-methyltransferase 2	0.771085	0.00011914	0.0208854
Q2R6L9	Retrotransposon protein, unclassified	0.770785	5.23656e-05	0.0116617
B9FHA5	Serine O-acetyltransferase	0.770738	0.00103713	0.0406093
A2WNX6	CP12	0.770645	0.00159443	0.0406093
Q7F229	Os07g0260300 protein	0.769763	0.000313798	0.0338292
A0A0P0XSU3	Os10g0154566 protein	0.769219	0.00189177	0.0406093
Q84PB1	phosphoribosyl anthranilate transferase	0.768283	2.50333e-07	9.23685e-05
Q7XII6	Putative uncharacterized protein	0.767933	0.00200878	0.0406093
A0A0P0V0P1	Pectinesterase	0.767504	4.29605e-07	0.000157653
B8APC4	Protease inhibitor/seed storage/LTP family	0.767307	0.000426208	0.0361692
A0A0P0V4T6	Os01g0598600 protein	0.767059	0.000318158	0.0338292
A0A0P0YCG8	Os12g0629600 protein	0.76701	0.000861296	0.0406093
A2X268	Zn-finger in Ran binding protein and others	0.766598	3.89062e-05	0.00940983
A6MZW6	Signal recognition particle 9 kDa protein	0.765675	0.000231161	0.0302134
Q2QPH0	myosin heavy chain	0.765141	5.42306e-06	0.0017826
Q7XVK0	OSJNBa0069D17.1 protein	0.764888	0.000413732	0.0357609
A2Z8U1	Uncharacterized protein	0.764291	0.000126239	0.0212325
B8AQ02	Pescadillo homolog	0.762779	0.00129824	0.0406093
B8BHL4	DNA ligase	0.760619	0.000644551	0.0403325
A0A0P0XP34	Os09g0515100 protein	0.760418	0.000349035	0.0338332
Q7F9R0	OSJNBb0068N06.20 protein	0.759707	5.4032e-05	0.0119104
B8AYK5	Beta-hydroxyacyl-ACP dehydratase	0.75936	2.48938e-05	0.00637736
A0A0P0VUH2	Os03g0203900 protein	0.759103	8.11191e-06	0.00253525
B9FW92	ABC1 family	0.758421	0.000544549	0.0394814
B9FMV0	Malic enzyme	0.757215	0.000841026	0.0406093
B8BLX9	Proteasome-associated protein ECM29 homolog	0.756938	0.000424308	0.0361692
B9FUI2	FAT domain	0.756767	7.17315e-05	0.0148806
Q2QVR8	Uncharacterized protein	0.75629	0.000126234	0.0212325
B8ANU7	YTH domain-containing protein	0.755573	2.97229e-05	0.00749181
B7EM86	cDNA clone:J033040F03, full insert sequence	0.754983	0.000348113	0.0338332
B8B2X6	prolyl endopeptidase	0.754403	1.14007e-05	0.00336893
Q0JD68	Os04g0428900 protein	0.754391	0.00120535	0.0406093
A0A0P0XKC3	Os09g0258000 protein	0.753851	0.00134876	0.0406093
Q109Q0	Expressed protein	0.752938	1.19017e-05	0.00348113
Q9ZWR5	Importin beta 1	0.752716	0.000118604	0.0208854
B9GEI0	Structural maintenance of chromosomes protein	0.750879	0.000319669	0.0338292
Q10F16	2Fe-3S iron-sulfur cluster binding domain	0.750553	7.3687e-05	0.015138
Q84NN4	Thioredoxin-like protein CDSP32, chloroplastic	0.749979	0.00030341	0.0338292
A2Y4M3	alpha/beta hydrolase fold	0.749564	2.18007e-05	0.00578226
Q5NAM3	Branched-chain amino acid aminotransferase-like	0.749412	6.04546e-05	0.0127981
A0A0P0W4K0	Os03g0807700 protein	0.747585	9.96886e-05	0.01847
Q7XKW5	L-threonine aldolase 1	0.745488	5.42514e-05	0.0119104
Q94CS9	Probable aquaporin TIP1-2	0.744935	0.000864308	0.0406093
Q0D3V1	Os07g0664300 protein	0.744097	8.70233e-05	0.016656
A2YPT8	Rubber elongation factor protein (REF)	0.743342	0.000596054	0.0394814
B8AFD8	PPR repeat	0.741222	0.000574654	0.0394814
A2X559	PUB domain	0.741164	8.25759e-06	0.00256483
Q6K8N7	Ribosomal protein L37	0.739935	7.89792e-05	0.015777
A0A0P0W9M9	Os04g0348800 protein	0.738705	0.00102271	0.0406093
Q69S35	Putative uncharacterized proteinJNBa0058I18.32	0.73663	0.000153801	0.0241596
A3B8I9	Uncharacterized protein	0.736442	0.000167828	0.0258435
Q0D5Z0	Os07g0523600 protein	0.735806	1.07089e-05	0.00323957
D0TZC9	Glucose-1-phosphate adenylyltransferase	0.735627	0.000282558	0.0333432
Q5Z8Y9	Cysteine synthase	0.735202	4.04224e-05	0.00965789
Q0IWL9	Monothiol glutaredoxin-S11	0.734775	1.4579e-06	0.000510135
Q6E6T0	ATP-dependent Clp protease proteolytic subunit	0.734405	0.000249533	0.030714
Q60E82	Os05g0362500 protein	0.733217	7.95961e-06	0.00249822
A0A0P0WQK5	Os05g0566900 protein	0.732952	0.000922337	0.0406093
Q5VRI5	Os06g0102100 protein	0.731901	0.00190139	0.0406093
B8AA19	Uncharacterized protein	0.730099	0.000131783	0.0217687
Q0DTX5	Superoxide dismutase [Cu-Zn]	0.728141	0.000311009	0.0338292
A0A0P0YCA0	Os12g0609800 protein	0.727156	2.25805e-05	0.0059436
B8AXU3	Beta-glucosidase 19	0.726954	0.000177466	0.0266165
Q10KT3	Cytochrome P450 family protein, expressed	0.724253	0.00232256	0.0406093
Q9ZWM0	Plastidic ATP sulfurylase	0.723479	1.19683e-05	0.00348866
A0A0P0VL66	Os02g0592966 protein	0.723361	1.01316e-05	0.00312577
Q6L5I6	IQ-DOMAIN 31	0.721905	5.55302e-05	0.0120329
Q0J4L3	Os08g0506400 protein	0.721036	4.54268e-05	0.0105289
B8BLY9	Saccharopine dehydrogenase	0.720066	7.87237e-05	0.015777
Q7XDQ5	Expressed protein	0.719172	1.0422e-07	3.97071e-05
A2ZAS9	Non-specific lipid-transfer protein 3	0.718799	2.16107e-05	0.00575351
A3BYC3	AMP-binding enzyme	0.718239	1.03205e-05	0.00317048
A2ZLU1	Putative uncharacterized protein	0.717974	0.000246415	0.0305749
B8AUI3	Peroxisomal (S)-2-hydroxy-acid oxidase GLO3	0.717887	7.61585e-06	0.00240372
B8BD19	MreB/Mbl protein	0.716471	0.000423353	0.0361692
Q2QNS7	Os12g0555500 protein	0.715914	0.000649965	0.0403325
Q9AWQ3	Os01g0322800 protein	0.713294	0.000546206	0.0394814
Q10M12	Ricin B-like lectin R40C1	0.711874	5.95135e-05	0.012773
Q6Z5B2	Beta-amylase	0.709361	0.000189762	0.028026
Q0J8V7	Os04g0685200 protein	0.709131	1.42118e-05	0.00398644
C8TF85	retrotransposon	0.707244	2.02328e-05	0.00544801
Q10PA5	NHP2-like protein 1, expressed	0.706479	8.55859e-05	0.0164673
A2Z9V6	Uncharacterized protein	0.705785	0.000438303	0.0361692
Q852K3	Replication factor C subunit 5	0.705199	0.00013916	0.0224294
Q5SNH7	Os01g0191100 protein	0.704222	7.42505e-06	0.00235839
Q9ZRJ2	OSK2	0.703313	1.36651e-05	0.00386931
Q8H8U7	Expressed protein	0.701982	5.71144e-05	0.0123177
A2YXM3	Ribosomal L30 N-terminal domain	0.701037	2.1213e-05	0.00566902
Q6I5Z8	Os05g0558000 protein	0.699918	0.000333142	0.0338292
A0A0P0VT12	Os03g0145800 protein	0.69936	4.02682e-05	0.00965789
A3AAG5	Methyltransf_11 domain-containing protein	0.697673	2.2926e-05	0.00598867
A2WYB4	Putative uncharacterized protein	0.696195	0.000646108	0.0403325
A2XKU9	Costars family protein	0.694549	3.91595e-05	0.00943202
B9G3V3	Uncharacterized protein	0.693964	5.97934e-05	0.0127737
A2ZQC6	Uncharacterized protein	0.690694	4.21015e-05	0.00992865
B8AX06	UbiA prenyltransferase family	0.686638	5.91659e-06	0.00193286
B9FVW2	YGGT family	0.685211	0.000368063	0.0340124
A2YWV7	Lipoxygenase	0.684927	0.000106755	0.019557
A0A0P0WPZ2	Os05g0525501 protein	0.68063	0.000377822	0.0342448
A2Y182	HAD superfamily, subfamily IIIB (Acid phosphatase)	0.68037	9.70359e-05	0.0182688
A2WU25	Sterol 24-c-methyltransferase	0.679615	6.64035e-05	0.0139794
Q6K209	Os02g0629800 protein	0.676163	6.01883e-05	0.0127981
Q9FRU0	Ribonuclease	0.67405	0.000116522	0.0206426
Q7XRN1	OSJNBa0095E20.4 protein	0.673204	6.69774e-08	2.5786e-05
A2WXB2	Fructose-1,6-bisphosphatase	0.671484	0.000119831	0.0208854
Q2QN11	Eukaryotic aspartyl protease family protein, expressed	0.669986	0.000214775	0.029624
Q6ER71	Os02g0321500 protein	0.667121	1.83869e-05	0.00500709
B9GC32	Domain of unknown function (DUF1726)	0.666914	1.07913e-05	0.00325368
Q6EQH4	Os09g0344900 protein	0.659291	0.00019786	0.028026
Q8LQJ6	Ethylene-responsive protein 2-like	0.658399	0.0003627	0.0338874
A0A0P0WZV9	Os06g0671800 protein	0.657494	3.07994e-05	0.00770096
Q10DW2	Splicing factor 3A subunit 3, expressed	0.656259	3.28598e-06	0.00109618
Q65XA0	Dehydroascorbate reductase	0.653752	0.000192479	0.028026
D7S0L8	Osmotin-like protein	0.652389	0.000243537	0.0304594
B8AR95	COX6B	0.652361	8.50601e-05	0.0164506
Q0JI73	Os01g0819500 protein	0.650686	1.09518e-07	4.16161e-05
B8ABG6	Uncharacterized protein	0.648809	0.00021492	0.029624
A2Y4F6	chitinase	0.648486	5.10582e-05	0.0114731
B8AXE1	3-hydroxyacyl-CoA dehydrogenase, C-terminal domain	0.640155	6.80229e-06	0.00220831
Q646W9	Rwp34	0.638669	0.000290522	0.0338292
B8BKE8	Cytochrome p450	0.638636	2.27832e-06	0.000778882
A2WMT1	early light-induced protein	0.638339	2.72101e-05	0.00691465
Q6TUC2	Putative uncharacterized protein	0.63633	1.75349e-05	0.00481053
Q8H7U1	Tubulin beta-2 chain	0.630631	2.37188e-06	0.000801375
A2X909	Microtubule associated protein (MAP65/ASE1 family)	0.627504	3.88932e-06	0.00128654
A2XLQ2	SCP	0.626504	2.45953e-05	0.00632557
Q8GTK0	Starch synthase	0.626442	0.000374606	0.0342448
B7FA34	cDNA, clone: J100040M09, full insert sequence	0.623403	0.000252415	0.0308185
Q6ZI95	Purple acid phosphatase	0.621842	0.000106941	0.019557
A6N0U5	Ndufa8	0.619227	2.90514e-05	0.00735199
A6N1E3	Putative uncharacterized protein	0.617757	3.23762e-05	0.0080294
Q0DI00	Os05g0427800 protein	0.587258	0.000124293	0.0212123
Q0D7P8	Os07g0224900 protein	0.586118	1.90248e-07	7.09598e-05
Q42973	Ubiquitin conjugating enzyme	0.584334	1.42814e-05	0.00399085
A2Y7W1	Glucose-1-phosphate adenylyltransferase	0.577245	6.99793e-06	0.0022508
B8BDH0	ABC1 family	0.576823	3.85145e-05	0.00935657
Q0DTM2	Os03g0238800 protein	0.574821	1.09927e-06	0.000392364
Q8H4J8	Aldo/keto reductase family-like protein	0.56885	4.62781e-05	0.0106335
Q2QM88	SRP40, C-terminal domain containing protein, expressed	0.565411	1.26976e-05	0.00365026
B9F7J7	Uncharacterized protein	0.555515	7.63657e-07	0.000275642
A0A0P0XNQ6	Os09g0484200 protein	0.547786	1.56825e-05	0.00435028
A2XZ94	Photosystem II 22 kDa protein	0.546682	8.67018e-06	0.00268416
B8AJU5	STYKc	0.540867	3.09442e-05	0.00770633
B9FCX1	Uncharacterized protein	0.540431	0.000476378	0.0369431
Q20IJ5	Thiamine thiazole synthase, chloroplastic	0.531846	1.32201e-06	0.000467882
D0U0Q5	Soluble starch synthase II-3	0.499853	2.24278e-06	0.00076898
Q8LKV4	AAA-ATPase-like protein	0.49918	1.1187e-05	0.00333699
Q6K1Q5	Glycolipid transfer protein-like	0.494082	1.26075e-05	0.00363695
B8AYF4	PDZ domain-containing protein	0.483722	3.96717e-08	1.53925e-05
Q6L509	Os05g0460000 protein	0.481514	1.84372e-05	0.00500709
Q5VRY1	18.0 kDa class II heat shock protein	0.456937	4.27183e-08	1.65318e-05
I7EGE7	Ribulose-1,5-bisphosphate carboxylase/oxygenase large subunit	0.444511	6.05902e-07	0.000220524
B8AKX8	Cullin 4	0.441385	6.9308e-07	0.000250864
Q7XTY1	OSJNBa0019K04.16 protein	0.409331	1.28095e-05	0.00366961
Q6ZJ19	Ndufs5	0.360949	7.72264e-07	0.000277977
B8AZX3	DNA replication licensing factor MCM6	0.360304	3.47127e-07	0.000127735
B7FAI0	cDNA, clone: J100074E09, full insert sequence	0.326845	7.71952e-08	2.95653e-05
Q84VD2	Myosin-like protein	0.295149	1.33218e-06	0.000470151
