# Supplementary material for: Combining Proteomics and Metabolomics to Analyze the Effects of Spaceflight on Rice Progeny
Source: Front Plant Sci. 2022 Jun 21;13:900143. doi: 10.3389/fpls.2022.900143 (PMC9253829; doi:10.3389/fpls.2022.900143)
Supplement: Supplementary file 4 [file Table_3.XLSX]

## Sheet: Sheet1
Table S3. Differentially expressed protein in leaves of TS
Uniport ID	Description	Fold Change	P-value	Adjusted P Value
B9GBU7	Domain of unknown function (DUF2828)	6.6955	6.483e-12	2.62572e-09
B9GAP5	Retroviral aspartyl protease	3.86068	3.04141e-10	1.22873e-07
Q2QLP7	SDR family	3.56755	1.37981e-09	5.53305e-07
C6F1N7	CCT-theta	2.71152	3.19754e-09	1.27582e-06
Q0J3X0	Cytochrome P450 family	2.6019	3.72535e-09	1.48269e-06
P93677	RMa 1 protein (Fragment)	2.58791	5.15936e-10	2.07922e-07
Q10RN9	Gtr1/RagA G protein conserved region	2.20793	1.52117e-09	6.08468e-07
Q2QRZ5	O-methyltransferase ZRP4	2.0462	7.49863e-07	0.000265416
B9G1R1	Nse4 C-terminal	1.95007	4.30551e-07	0.00015843
Q5QLY5	Uncharacterized protein	1.9235	1.19155e-07	4.52777e-05
B8A7D2	N-terminal domain of oxidoreductase	1.87962	2.09982e-08	8.25224e-06
Q7EZ92	Myosin heavy chain-like protein	1.72856	4.58387e-09	1.8198e-06
A2WL86	Uncharacterized protein	1.72784	1.70876e-07	6.45892e-05
B8AKU1	OST3 / OST6 family, transporter family	1.6877	6.60142e-08	2.52831e-05
Q5VPL8	Protein of unknown function (DUF1475)	1.67746	1.20693e-06	0.000410991
A0A0P0W059	Ribosomal protein TL5, C-terminal domain	1.65799	1.40334e-06	0.000470008
A0A0P0WWM7	Os06g0344500 protein	1.64752	6.27816e-06	0.0016498
Q0DJJ0	epoxide hydrolase	1.63967	5.15063e-06	0.00142057
Q69WH2	Os06g0332800 protein	1.63089	2.47776e-06	0.000792571
B8ADV7	Tetratricopeptide repeat	1.62351	1.08392e-06	0.000371717
Q2R0I1	Dirigent protein	1.62275	3.51435e-06	0.00106077
Q8LI58	O-methyltransferase	1.61345	5.54498e-08	2.14588e-05
Q10IP1	Mitotic checkpoint protein	1.60176	8.07124e-08	3.08317e-05
A2ZEX7	Chalcone synthase 1	1.59609	1.93509e-06	0.000642245
Q6I544	Germin-like protein 5-1	1.58746	3.12094e-06	0.00096079
A2Y4G8	GDSL-like Lipase/Acylhydrolase	1.58692	3.96836e-05	0.00530359
B8AY35	Fructose-bisphosphate aldolase	1.58683	1.99453e-05	0.00366228
Q2QVR8	Uncharacterized protein	1.58307	1.66028e-05	0.00328214
B9F5Y2	5' nucleotidase family	1.56542	1.12934e-06	0.000386159
Q6YY88	Group XV phospholipase A2	1.56299	2.4429e-05	0.00413608
A0A0P0WPZ0	LRR receptor-like serine threonine-protein kinase	1.55001	7.75132e-06	0.0019437
A0A0P0UYM7	Gamma-glutamyltranspeptidase	1.52676	4.25816e-06	0.0012256
Q5NAM3	Branched-chain amino acid aminotransferase-like	1.51594	2.40194e-05	0.00413608
B9FW35	QCR7	1.51089	4.29762e-06	0.00123266
A3BPR6	Uncharacterized protein	1.50927	5.57704e-06	0.00150467
A0A0P0VUH2	Os03g0203900 protein	1.50818	4.5965e-06	0.00129997
Q0J5E5	Os08g0440900 protein	1.50333	0.00105384	0.0105637
Q7XIR3	RNA transport	1.4994	3.51768e-05	0.00509301
A2YWC3	LETM1-like protein	1.49638	3.76454e-05	0.00518169
B8BAM5	synthase	1.49327	5.08128e-05	0.00572554
Q0DPC9	Lipoxygenase	1.49216	3.60261e-06	0.0010802
A0A0P0WWD6	Os06g0357000 protein (Fragment)	1.49029	3.89779e-05	0.00528707
B7E5F1	Reversible hydration of carbon dioxide	1.48546	3.84508e-06	0.00112982
B8AYA3	beta-acetyl hexosaminidase like	1.47368	1.04586e-08	4.14159e-06
A2XAE1	Diacylglycerol kinase	1.47123	3.49722e-05	0.00509301
A6N0D5	Senescence-associated protein-related similar to senescence-associated protein sag102	1.46557	2.70822e-05	0.00448561
Q5JJV9	Os01g0965400 protein	1.45863	2.47618e-05	0.00415139
B8AYK5	Beta-hydroxyacyl-ACP dehydratase	1.45642	6.34261e-07	0.00022704
Q84VD2	Myosin-like protein	1.45558	7.06277e-07	0.000250697
Q9AY68	Ribose 5-phosphate isomerase A	1.45081	4.71056e-06	0.00132279
Q8H4U1	Putative uncharacterized protein OJ1664_D08.117	1.44662	0.00010416	0.00814734
B9FDT1	Ribophorin-1B	1.44243	3.01073e-06	0.000929883
Q8GVN7	Late embryogenesis abundant protein	1.44202	2.78889e-06	0.000866969
B9G540	Uncharacterized protein	1.44007	7.11603e-06	0.00182303
A2XTH3	Peroxidase	1.43964	9.16563e-06	0.00221563
A3BAC7	Uncharacterized protein	1.4379	1.91251e-05	0.00355695
A2XPI4	CYP 450 93A2	1.43617	1.10005e-05	0.00254888
Q5ZAS4	ATPase beta subunit	1.42919	1.69977e-05	0.00330909
Q6Z9A1	Putative uncharacterized protein P0682A06.23	1.42703	6.0152e-06	0.00159276
A0A0P0VG07	Putative GTPase activating protein for Arf	1.42286	1.6061e-05	0.00323909
B8AJU5	STYKc	1.42222	2.29363e-05	0.00409723
B8BF75	Rubisco LSMT substrate-binding	1.4184	2.35099e-05	0.0041313
A0A0P0XNQ6	Os09g0484200 protein	1.41533	4.31201e-05	0.00546141
B9FM04	CobB/CobQ-like glutamine amidotransferase domain	1.40782	5.9189e-06	0.0015791
B8AYU7	Aldo/keto reductase family	1.40254	2.76331e-05	0.00454915
A2YPV1	GDP-mannose 4,6 dehydratase	1.40212	1.98449e-05	0.00366228
A2YIF2	alpha/beta hydrolase fold	1.39964	3.59503e-05	0.00511168
B7ET23	Tubby protein, expressed	1.39368	1.48108e-08	5.85025e-06
Q0JMY8	Salt stress-induced protein	1.39042	1.66668e-05	0.00328214
A2YXN5	Haloacid dehalogenase-like hydrolase	1.38862	1.2784e-05	0.00273205
A2WYB4	Putative uncharacterized protein	1.38111	0.000248496	0.0103841
Q6Z6Z4	Arf family	1.38031	4.32317e-05	0.00546141
Q2QS13	UDP-glucose 6-dehydrogenase	1.36871	3.54733e-05	0.00509522
A0A0P0WEZ7	BEST Arabidopsis thaliana protein match is	1.36728	5.42416e-07	0.00019742
A2XEK2	RF-1 domain	1.36689	8.64646e-06	0.00212478
B8BDV7	Heat shock protein	1.36445	5.43045e-06	0.00147599
A0A0P0VL66	Os02g0592966 protein	1.36375	1.06222e-05	0.00248629
A2WYF4	Fatty acid desaturase	1.35699	3.66237e-05	0.00511429
B8AAJ1	GDSL-like Lipase	1.35578	3.67595e-05	0.00511429
Q10L46	Amino-transferase class IV	1.35514	2.82172e-06	0.000874352
Q5W6Y8	Os05g0355400 protein	1.35491	7.91328e-05	0.00692923
A3BSS6	Fe2OG dioxygenase domain-containing protein	1.35302	0.000187958	0.00987787
Q852L3	Plant lipid transfer protein	1.3515	4.64582e-05	0.00562675
Q7XQP4	Serine/threonine-protein kinase SAPK7	1.35066	4.36506e-05	0.00546141
Q75KZ3	60S ribosomal protein	1.34966	6.08199e-05	0.00638148
A0A0P0YAL3	Phenylalanine ammonia-lyase	1.34605	0.0227588	0.0449996
Q6Z8S1	EF-hand domain pair	1.33942	6.06385e-05	0.00638148
Q2QMX6	Uncharacterized protein	1.33764	0.000395581	0.0105637
M1EEK7	PISTILLATA-like MADS-box transcription factor	1.3373	1.04243e-05	0.00247788
Q8RZQ8	Bidirectional sugar transporter SWEET1a	1.33627	0.000118069	0.00834836
Q0D602	NB-ARC domain	1.33581	1.44014e-05	0.00299103
A0A0P0VDM4	Pollen proteins Ole e I like	1.33412	0.000222069	0.0103841
A0A0P0WV72	Fructose 6-phosphate 1-phosphotransferase subunit beta	1.33107	3.99858e-06	0.00115892
A2Z0Q5	Protein CHAPERONE-LIKE PROTEIN OF POR1-like	1.33076	1.42997e-05	0.0029842
B9FJB7	Putative uncharacterized protein	1.32859	4.98864e-07	0.000182069
Q5VRI5	Os06g0102100 protein	1.32794	4.83219e-06	0.00134728
Q8S1F2	Heat shock protein 20	1.32714	3.71223e-06	0.00109822
Q9FTN6	NmrA-like family	1.32472	1.13065e-05	0.00259712
A3BYT1	Alpha/beta hydrolase family	1.32328	3.38965e-06	0.00103331
Q6ZI95	Purple acid phosphatase	1.32004	1.1946e-05	0.00267234
A0A0P0VHE6	Reticulon-like protein	1.31856	0.000105734	0.00814734
Q03200	Light-regulated protein	1.31827	6.26876e-05	0.00638148
Q01L89	ABA/WDS induced protein	1.31693	4.96874e-06	0.00138036
C7J4M5	Os07g0486400 protein	1.31549	6.53327e-05	0.00638148
B8B2X6	prolyl endopeptidase	1.31414	3.2232e-05	0.00498359
B8BBJ8	NADH-cytochrome b5 reductase	1.31166	4.68201e-05	0.00562675
A0A0N7KKU6	Signal peptide peptidase	1.30914	1.22458e-05	0.00267734
Q75M02	SHS2 domain	1.30847	1.4966e-05	0.00309319
Q0DIC9	QCR9	1.3084	1.7957e-05	0.00340604
A0A0P0Y1L0	peptidase C1 family	1.30714	0.000110519	0.00821213
Q7G602	Flavonoid 3'-hydroxylase	1.30626	1.15147e-05	0.0026334
Q6Z245	Signal recognition particle, alpha subunit, N-terminal	1.30426	0.000801746	0.0105637
B1NEV3	Peroxidase	1.30383	3.47419e-06	0.0010556
Q2QPH0	myosin heavy chain	1.30368	0.000168379	0.00961282
A2XNF0	Chalcone--flavonone isomerase	1.30334	5.99517e-05	0.00638148
A3A9Y8	Pseudouridine synthase	1.30315	1.30714e-05	0.00278035
B8AMI1	Pentatricopeptide repeat domain	1.30103	0.000227532	0.0103841
A0A0P0VCZ6	Germin-like protein 1-3	1.29803	3.31327e-05	0.00505656
Q6ASS1	Pentatricopeptide repeat domain	1.29712	7.77637e-06	0.0019437
B8B7R2	UbiA prenyltransferase family	1.29533	2.25213e-05	0.00404567
A0A0P0VS15	Nascent polypeptide-associated complex subunit beta	1.29091	1.42141e-05	0.00298054
Q6Z6A0	ribosomal protein L29	1.28816	1.22399e-05	0.00267734
Q5JM79	TOM7 family	1.28805	0.00073963	0.0105637
A2WXB2	Fructose-1,6-bisphosphatase	1.28703	1.68614e-05	0.00329941
B9G3M3	PDZ domain-containing protein	1.28694	8.01597e-05	0.00692923
B8BI40	Cytochrome P450	1.28657	0.000419164	0.0105637
Q01HS9	Pectin acetylesterase	1.28535	0.000163204	0.00961282
Q7FAY6	Reversibly glycosylated polypeptide	1.28507	0.000294094	0.0105637
B8AA60	signal recognition particle 54 kDa protein	1.28328	0.000105033	0.00814734
B8BC92	Haloacid dehalogenase-like hydrolase	1.28089	0.000154076	0.00950794
B8AED8	Cobalamin synthesis protein cobW C-terminal domain	1.28057	2.97466e-05	0.00480743
A2ZEN3	Putative uncharacterized protein	1.28027	6.48895e-05	0.00638148
Q42973	Ubiquitin conjugating enzyme	1.2783	0.00107128	0.0105637
A0A0P0VEE0	positive regulation of TORC1 signaling	1.27674	4.76755e-05	0.00562675
A2Y7Z3	Late embryogenesis abundant protein	1.27376	7.33703e-05	0.0066547
B9FW14	AAI domain-containing protein	1.2735	8.12108e-05	0.00692923
Q0JFF8	hydroxy pyruvate reductase HPR3	1.27281	3.02011e-05	0.00485066
Q65XS6	Uncharacterized protein	1.26989	0.000755325	0.0105637
B8AGS8	acetylornithine deacetylase	1.26952	1.60652e-05	0.00323909
A2ZV35	phosphatase 2A 55 kDa regulatory subunit B	1.26941	3.34725e-05	0.00505656
C3W7B0	UDP-glycosyltransferase CGT	1.26898	0.000311987	0.0105637
Q75K72	beta-1,3-glucanase	1.26713	1.08706e-05	0.00252967
B9FVW2	YGGT family	1.26699	0.000822956	0.0105637
Q7F0R1	Rad4 transglutaminase-like domain	1.26505	6.80526e-05	0.00638148
Q6Z129	RNA recognition motif	1.26486	5.00587e-06	0.00138567
A6N0U5	Ndufa8	1.26409	0.00113886	0.0105637
A3ALJ1	POT family	1.26111	4.82888e-05	0.00562675
Q75HQ5	ATP synthase subunit beta	1.26002	6.13828e-05	0.00638148
Q65XA0	Dehydroascorbate reductase	1.25955	0.00026743	0.0105637
Q6AU74	Uncharacterized protein	1.25943	0.000265461	0.0105637
B9FDE6	Exo70 exocyst complex subunit	1.25886	5.41373e-05	0.00590041
Q5U1Q2	Class III peroxidase 41	1.25877	0.000393695	0.0105637
A0A0P0W7B4	Amidase At4g34880	1.25858	0.000187396	0.00987787
Q9ZWF5	Ribosomal protein L7	1.25833	8.69692e-05	0.00702005
A2XF65	Atpb	1.25758	0.000187284	0.00987787
B8ALL8	Asparagine synthetase	1.25657	2.35922e-05	0.0041313
B9FR42	Protein of unknown function (DUF819)	1.2564	5.2554e-05	0.00586892
Q7X6F6	Glycosyl hydrolase family 3 N terminal domain	1.25558	0.00068797	0.0105637
Q7X7Y5	Peptidase S10 family	1.25466	0.000422946	0.0105637
Q5U1Q4	Class III peroxidase 39	1.25437	2.38196e-05	0.00413608
A2WZG3	Peptidase M16 inactive domain	1.25428	8.0482e-05	0.00692923
A2Y3J4	GDP-mannose 4,6 dehydratase	1.25407	3.78382e-05	0.00518169
Q8L4J7	Os01g0878800 protein	1.25404	3.61551e-06	0.00108045
B9FGH8	C2H2-type zinc finger	1.25369	0.000384176	0.0105637
B9FG08	At4g06744-like	1.25241	5.37975e-05	0.00590041
A0A0P0XPM8	Os09g0533100 protein	1.25178	4.11642e-05	0.00537811
B8BIP8	Saposin (B) Domains	1.25084	4.04504e-05	0.00536557
Q60EW3	26s proteasome non-ATPase regulatory subunit	1.25035	0.00020485	0.0101912
Q0J4P2	Heat shock protein	1.25016	0.00012418	0.00851662
Q8S0N4	Vesicle transport v-SNARE protein N-terminus	1.24891	0.000335905	0.0105637
P0C2Y5	ATP synthase subunit a	1.24859	0.000277974	0.0105637
Q10SD2	Expressed protein	1.24618	0.000409539	0.0105637
B9F483	Cytochrome P450 family	1.24493	2.39662e-05	0.00413608
Q8H8U7	Expressed protein	1.24454	3.08251e-05	0.00488163
A2YQJ6	K homology RNA-binding domain	1.24373	8.19768e-05	0.00692923
A0A0P0Y6A6	Non-specific lipid-transfer protein	1.24302	0.000573026	0.0105637
Q6ZFJ9	60 kDa chaperonin beta subunit	1.24298	0.000103548	0.00814734
B8ALN2	Transporter associated domain	1.24282	1.19508e-05	0.00267234
Q7XUX4	Microsomal signal peptidase 25 kDa subunit	1.24186	0.000159692	0.00961282
A6N0F4	expressed protein	1.241	1.83672e-05	0.00346542
P45960	Tubulin beta-4 chain	1.24028	0.0387559	0.0449996
Q7F1H3	Plastocyanin-like domain	1.23981	0.000222151	0.0103841
A2WS12	Aldehyde dehydrogenase	1.23976	0.000320121	0.0105637
Q6YY41	UDP-glucoronosyl and UDP-glucosyl transferase	1.239	0.000932262	0.0105637
Q9FTN5	NmrA-like family	1.23874	1.5139e-05	0.00311381
Q6I632	ASF1 like histone chaperone	1.23833	1.31991e-05	0.00279431
B8AD38	MFS domain-containing protein	1.23773	3.58836e-05	0.00511168
Q6L4R8	Translation-initiation factor 2	0.788112	4.5487e-06	0.001291
B9G099	Indole-3-glycerol phosphate synthase	0.787687	1.70162e-05	0.00330909
Q9S827	SDHB1	0.78767	0.000291211	0.0105637
Q5WMV0	snRNP Sm proteins	0.787435	4.85747e-05	0.00562675
A0A0P0Y588	Nuclear pore protein 84 / 107	0.786849	0.00102981	0.0105637
Q9FRU0	Ribonuclease	0.786272	2.39795e-06	0.000771844
Q94GE8	Thylakoid soluble phosphoprotein TSP9	0.785402	0.000136641	0.00884292
Q655G1	Pyridine nucleotide-disulphide oxidoreductase	0.785087	0.000223563	0.0103841
Q5QMR4	Integral membrane protein DUF92	0.784524	8.03409e-07	0.00028276
Q0DW19	Zinc-binding dehydrogenase	0.784136	1.56829e-05	0.00317859
M1SX00	Protein tyrosine kinase	0.783662	2.32574e-05	0.0041313
Q5ZD78	Os01g0153700 protein	0.783555	2.37452e-06	0.00076905
A0A0P0X6B8	Os07g0493332 protein	0.783394	4.63648e-05	0.00562675
A2X9W1	Methionine aminopeptidase	0.782282	3.43191e-05	0.00506616
A0A0P0XU69	Os10g0364001 protein	0.781114	0.000158337	0.00961282
Q0DQ04	DNA-directed RNA polymerase	0.780026	1.26902e-05	0.00272734
Q6F2U7	Inositol monophosphatase family	0.779842	0.000438657	0.0105637
A3A9Z4	Dehydrin family	0.779751	0.000158954	0.00961282
B8B0R0	homeobox protein knotted-1	0.779385	2.26167e-06	0.000737035
Q6H5G3	Hypoxia induced protein conserved region	0.779345	2.71068e-06	0.000848085
A2XIC3	3-oxo-Delta(4,5)-steroid 5-beta-reductase-like	0.779317	6.29367e-05	0.00638148
B7E6X2	Ulp1 protease family, C-terminal catalytic domain	0.779287	1.98323e-05	0.00366228
A2X3Z4	Apoptosis inhibitory protein 5 (API5)	0.777533	4.24731e-05	0.00544995
A0A0P0XQR7	Endonuclease/Exonuclease/phosphatase family	0.776874	0.000162959	0.00961282
A2Y0H2	Rubber elongation factor protein (REF)	0.776702	3.35486e-05	0.00505656
Q7XBA6	Non-specific lipid-transfer protein	0.776653	1.54291e-05	0.0031438
B8AEM8	Photosystem II 5 kDa protein	0.776344	7.28325e-06	0.00185551
B8BHS9	Multicopper oxidase	0.776162	5.98293e-05	0.00638148
Q6EUP4	14-3-3-like protein GF14-E	0.775706	6.40693e-06	0.00167082
B8AWK5	Protein SSUH2 homolog	0.774667	1.70906e-05	0.00330909
B8AY24	PsbP domain-containing protein	0.774617	2.85977e-07	0.000106664
B8AY06	Peptide N-acetyl-beta-D-glucosaminyl asparaginase amidase A	0.774526	2.57338e-06	0.00081789
Q6EPY8	SOUL heme-binding protein	0.774111	0.000109941	0.00821213
A0A0P0VC15	Os01g0911100 protein	0.773937	1.04241e-05	0.00247788
Q6H6N5	Os02g0529400 protein	0.773803	1.17578e-05	0.0026484
Q7XQJ5	Glycosyltransferase	0.772943	1.90384e-05	0.00355695
Q9FTU2	replication factor A1	0.772298	0.000639167	0.0105637
Q2QMQ5	Os12g0595500 protein	0.771801	7.70478e-06	0.00193973
B9FTT3	serine threonine-protein phosphatase	0.771187	1.5697e-06	0.000524144
Q0DW79	Protein of unknown function (DUF3531)	0.770636	0.000502607	0.0105637
A0A0N7KS21	PAP_fibrillin	0.770606	1.89535e-05	0.00355695
A2X1T1	UDP-glycosyltransferase family	0.770586	4.51956e-05	0.00558871
Q7XVF8	NAD dependent epimerase/dehydratase family	0.769936	6.4856e-05	0.00638148
C7J0T6	Os04g0692500 protein (Fragment)	0.769011	0.000209823	0.0101912
Q0D7K9	RNA recognition motif	0.767558	0.000272742	0.0105637
Q7XKW5	L-threonine aldolase 1	0.765995	4.8841e-05	0.00562675
A2XF52	Salt stress response/antifungal	0.765927	9.38852e-06	0.00226009
B8AXE1	3-hydroxyacyl-CoA dehydrogenase, C-terminal domain	0.765653	0.000315067	0.0105637
A2Y989	Putative uncharacterized protein	0.765646	0.000132065	0.00867899
Q9LWC4	Putative uncharacterized protein P0483F08.30	0.765555	2.38853e-06	0.000771198
A0A0P0YCG8	Os12g0629600 protein	0.765301	0.000357348	0.0105637
B8AJQ5	NAD(P)H-binding	0.764954	1.64376e-05	0.00328214
A0A0P0WCF8	organic cation transport	0.764524	8.41234e-07	0.000293548
Q9AQY8	OSJNBa0004B13.24 protein	0.763633	6.34677e-07	0.00022704
Q2QMT2	B3 DNA binding domain	0.762441	2.57303e-06	0.00081789
Q2R1S1	PAP_fibrillin	0.761882	2.07937e-06	0.000679722
B8APG0	Nup93/Nic96	0.761637	0.000297603	0.0105637
A0A0P0WR49	SPFH domain / Band 7 family	0.760975	0.000142522	0.00902324
Q6K4J4	Class III peroxidase 122	0.759678	6.29601e-05	0.00638148
A2ZAA6	methionine-S-oxide reductase	0.758006	3.5837e-05	0.00511168
Q0JI73	Os01g0819500 protein	0.757065	8.11919e-05	0.00692923
B9G759	PAP_fibrillin	0.757041	0.000130078	0.00867789
Q84P62	plastid-lipid-associated protein 13, chloroplastic	0.75661	1.16619e-05	0.0026484
B8BKE8	Cytochrome p450	0.756487	1.12249e-05	0.0025896
Q10EF2	Importin-5-like	0.756481	0.000745492	0.0105637
A0A0P0WFZ1	Asparaginase	0.756282	7.68869e-05	0.00689619
A2XSY5	Myb-like domain-containing protein	0.755623	0.000141618	0.00902324
Q94E74	Universal stress protein family	0.75555	8.56145e-06	0.00211245
B8A823	Putative uncharacterized protein	0.754745	9.0206e-05	0.00719083
Q0JB20	Coiled-coil domain-containing protein 124	0.754595	7.95712e-07	0.000280847
Q84TA8	Rab subfamily of small GTPases	0.753102	5.31359e-05	0.00588088
A2WMM2	DnaJ C terminal domain	0.752198	6.00324e-05	0.00638148
H2KWN7	NmrA-like family	0.750947	5.54915e-08	2.14588e-05
A3BU99	haloacid dehalogenase-like hydrolase	0.750787	3.28765e-05	0.00505027
B0FFN1	HR-like lesion-inducing	0.750396	7.53827e-06	0.00191289
Q7XC40	Expressed protein	0.749285	3.43172e-05	0.00506616
P93408	Ribosomal protein S11	0.74862	3.3165e-05	0.00505656
Q0J8Y6	DNA mismatch repair protein MutS2	0.747073	5.48586e-07	0.000199117
Q5JKZ9	Lactase	0.743709	2.39734e-05	0.00413608
A2XKS7	NADH-ubiquinone oxidoreductase 11 kDa subunit	0.742765	8.16106e-06	0.00203005
B8BDJ8	Thioesterase superfamily	0.742679	0.00012395	0.00851662
A0A0P0XJA3	Peptidase C1 family	0.742543	4.62501e-05	0.00562675
A2ZLN9	Ribosomal protein S6	0.740371	0.00302975	0.0105637
B7FAI0	cDNA, clone: J100074E09, full insert sequence	0.739776	4.74279e-05	0.00562675
A2YXM3	Ribosomal L30 N-terminal domain	0.739042	0.000121326	0.00845734
A2ZVI7	EF-hand domain	0.737689	0.00024014	0.0103841
Q0D7P8	Os07g0224900 protein	0.736894	7.80096e-05	0.00691908
B8ATR4	Putative uncharacterized protein	0.736387	4.48616e-06	0.00128222
A2XHJ3	protein heterodimerization activity	0.735128	0.000183788	0.00987635
Q7XPL0	Transferase family	0.735072	5.19714e-06	0.0014282
Q25AA5	H0410G08.9 protein	0.734245	0.000113582	0.00825764
Q84MY7	RNA recognition motif	0.733716	4.23623e-05	0.00544995
A2YWV7	Lipoxygenase	0.733488	5.99357e-05	0.00638148
A0A0P0WNP9	Non-specific lipid-transfer protein	0.732196	3.88701e-06	0.00113645
Q8SA06	M18 family	0.732191	5.98647e-06	0.00159114
B9FZW2	Small GTPase superfamily	0.731695	4.54794e-05	0.00558871
O22438	Class III peroxidase 22.3	0.728547	0.000207122	0.0101912
B9FHR3	Transmembrane 9 superfamily member	0.72717	2.86085e-05	0.00465239
B8AMU6	Protein of unknown function (DUF4079)	0.726803	2.15455e-05	0.00391365
A2WT24	Putative uncharacterized protein	0.726681	0.000298086	0.0105637
Q5SMM1	Calcineurin-like phosphoesterase	0.726047	4.05665e-05	0.00536557
Q5JLS4	Phosphatidate cytidylyltransferase	0.725594	2.48838e-06	0.000793478
Q6K6A7	TBCA family	0.724998	2.61347e-06	0.000822906
A3AU96	Aldo/keto reductase family	0.72399	2.016e-06	0.000663045
A0A0P0X2U3	calcium-dependent protein kinase 17	0.723217	1.73085e-05	0.00330909
Q8L5X0	Ribosomal protein L36e	0.722717	7.07358e-06	0.00182303
Q10PA5	NHP2-like protein 1, expressed	0.721564	3.13395e-05	0.00488163
Q01I88	BEST Arabidopsis thaliana protein match is	0.721377	3.33019e-05	0.00505656
Q93WY5	Glutathione S-transferase	0.721063	0.000178462	0.00976827
Q10AS1	LUC7 N_terminus	0.714999	6.69201e-06	0.00173173
B8BNM7	DAHP synthetase I family	0.714904	3.10196e-05	0.00488163
Q5N7K8	Os01g0688450 protein	0.714053	8.97101e-06	0.00218654
Q947Y2	Pheophorbide a oxygenase	0.713405	0.000369048	0.0105637
A2WMG6	Salt stress root protein RS1	0.713294	1.71615e-05	0.00330909
Q94D81	Serine aminopeptidase, S33	0.711999	8.83951e-06	0.00216335
B8AQG4	NPH3 family	0.711576	1.16847e-05	0.0026484
A2Y4S9	Cytochrome c	0.711478	3.02331e-05	0.00485066
Q2QMG7	Os12g0605400 protein	0.709159	0.000229576	0.0103841
B9G0N4	Dual specificity phosphatase	0.707295	9.8058e-08	3.73594e-05
B8BDH0	ABC1 family	0.706979	3.9296e-05	0.00529102
B8BD60	plastid-lipid-associated protein 2	0.705505	1.34943e-05	0.00284327
Q5QNI2	Sodium/calcium exchanger NCL1	0.703671	5.48174e-05	0.00590295
Q5Z6B8	Os06g0530200 protein	0.700978	3.07768e-05	0.00488163
B8BNH5	Histone deacetylase domain	0.698757	1.19485e-05	0.00267234
B9FUI4	F-box domain-containing protein	0.697785	5.25866e-06	0.00143984
A3AYL8	SANT SWI3	0.696669	2.21287e-05	0.00399733
Q5VRZ6	RNA recognition motif	0.696165	0.000114285	0.00825764
A2XF66	Histone H2B	0.694911	1.58065e-06	0.000526218
A2ZMK7	Short chain dehydrogenase	0.694753	2.33694e-05	0.0041313
B8AB07	protein modification by small protein conjugation	0.691459	2.60122e-06	0.000821648
Q8LHP0	Transcription elongation factor 1 homolog	0.690783	1.05699e-05	0.00248629
Q0D9J0	Os06g0713900 protein	0.688813	2.05743e-06	0.000674609
Q9MAX6	Coatomer subunit epsilon-1	0.688701	2.9103e-07	0.000107966
Q7XBT1	NDUFA12	0.688183	5.59114e-07	0.000202379
Q6L5I6	IQ-DOMAIN 31	0.687936	1.2186e-05	0.00267734
Q94CS9	Probable aquaporin TIP1-2	0.687266	9.60481e-06	0.00230251
B8A9E5	Nup85 Nucleoporin	0.685951	1.16311e-05	0.0026484
B8BBC8	Diacylglycerol kinase accessory domain	0.68511	1.64807e-05	0.00328214
Q2QRW4	cysteine-rich RLK (RECEPTOR-like protein kinase) 8	0.684838	4.15298e-06	0.00119949
A0A0P0W9D5	Os04g0382300 protein	0.683359	9.72025e-06	0.00232046
Q6ER51	Class III peroxidase 30	0.681564	2.78335e-05	0.00455436
B8AAV9	Phosphoglycerate kinase	0.681219	4.11966e-05	0.00537811
Q6AUF3	CobW/HypB/UreG, nucleotide-binding domain	0.678817	4.7567e-06	0.00133099
Q10Q09	Purple acid phosphatase	0.678078	5.70406e-06	0.00153322
A3C6F1	CYP 450 A81	0.677215	7.90123e-05	0.00692923
Q6YZS8	Uncharacterized protein	0.676818	2.63602e-06	0.000827368
C7J2C3	Os05g0310500 protein	0.676256	1.78521e-07	6.73002e-05
A0A0P0XLD9	Os09g0375100 protein (Fragment)	0.675776	2.67161e-05	0.00445171
Q6ZJ19	Ndufs5	0.672251	1.22453e-06	0.00041503
B8AXU3	Beta-glucosidase 19	0.671999	0.00134109	0.0105637
A2X8P7	Retinal pigment epithelial membrane protein	0.670087	3.51474e-06	0.00106077
B8B3Z6	12-oxophytodienoate reductase	0.668744	6.56032e-05	0.00638148
Q9AUR7	Coatomer subunit alpha-2	0.668618	5.91418e-07	0.000212297
Q0DTM2	Os03g0238800 protein	0.666055	6.30286e-06	0.00164999
Q0J0L7	X-domain of DnaJ-containing	0.665508	3.79001e-06	0.00111743
Q6L510	60S ribosomal protein L36	0.664863	1.26437e-05	0.00272734
H2KW44	Putative uncharacterized protein	0.663959	7.65361e-06	0.0019345
A0A0P0WCB7	C2 domain	0.661827	2.39141e-05	0.00413608
P0C5A4	Late embryogenesis abundant protein group 3	0.658564	4.50204e-06	0.00128226
A2XW39	Plastocyanin-like domain	0.657903	8.22779e-07	0.000287931
B8AV54	Transmembrane proteins 14C	0.654639	2.34319e-06	0.000761246
A3ADS4	Eps15 homology domain	0.651324	2.7746e-06	0.000865301
Q6K623	Lipocalin-like domain	0.6509	3.47433e-06	0.0010556
Q10QR1	Protein of unknown function (DUF3223)	0.649533	3.62415e-06	0.00108045
A2ZK00	beta-galactosidase	0.648906	2.86195e-07	0.000106664
Q9LGB2	Os01g0132000 protein	0.648347	7.07243e-06	0.00182303
Q9AUR8	Coatomer subunit alpha-1	0.647321	1.22621e-07	4.64721e-05
B8AF38	Transposase, Mutator family	0.639387	6.23347e-05	0.00638148
A2ZHF1	Non-specific lipid-transfer protein 1	0.6365	1.2055e-06	0.000410991
Q10RM0	Putative uncharacterized protein	0.635852	1.53596e-05	0.0031438
A2WX57	G10 protein	0.635355	1.25379e-05	0.00271705
B8AXD4	NADH dehydrogenase ubiquinone 1 beta subcomplex subunit	0.633838	1.05482e-05	0.00248629
A0A0P0W5Y9	60Kd inner membrane protein	0.62983	9.57976e-07	0.000330447
C7J8J3	Ribulose bisphosphate carboxylase large chain	0.624013	1.94168e-06	0.00064249
A0A0P0X8E6	GDSL-like Lipase/Acylhydrolase	0.623871	3.97083e-06	0.00115485
A2XPJ3	Eukaryotic integral membrane protein (DUF1751)	0.618863	5.51044e-06	0.00149222
A2ZJW3	Putative uncharacterized protein	0.617508	3.23439e-06	0.000989237
A3BZM5	Carboxylesterase family	0.613468	3.65912e-06	0.00108617
O04363	Thaumatin family	0.609738	2.41991e-06	0.00077649
B9F542	C-terminal, D2-small domain, of ClpB protein	0.601784	1.04426e-06	0.000359162
A2Y5R4	40S ribosomal protein S26	0.597375	8.44961e-06	0.00209332
A2YN19	MFS domain-containing protein	0.596436	4.64533e-06	0.00130913
A0A0P0VVV2	serine threonine-protein phosphatase	0.595707	5.77463e-06	0.00154641
Q53P85	Calcium-dependent protein kinase	0.594435	5.35417e-06	0.00146063
Q0IT26	4F5 protein family	0.589891	3.77843e-07	0.000139414
A0A0P0W0Q4	DnaJ central domain	0.585087	1.37118e-06	0.00046198
Q0DQM3	GDSL-like Lipase/Acylhydrolase	0.583473	9.12753e-07	0.000317105
Q6I587	EF-hand domain	0.583077	1.31134e-06	0.000443135
B8ASD7	SDR family	0.578178	1.20798e-05	0.00267234
A2YHJ0	Zinc-binding	0.576931	9.18469e-07	0.00031774
B8AEC5	Thioredoxin	0.573676	6.55952e-07	0.000233492
Q339D2	Stage II sporulation protein E (SpoIIE)	0.573615	4.49247e-07	0.00016486
B8BPN4	Aldo/keto reductase family	0.571606	3.88088e-06	0.00113645
Q0J4A3	Os08g0526400 protein	0.569173	2.00459e-06	0.000661297
F1DK64	Multiprotein bridging factor 1	0.558948	3.29138e-07	0.000121774
P0CH34	Ribosomal L40e family	0.550507	5.7511e-07	0.000207593
Q0DE33	Protein kinase domain	0.549702	4.30894e-08	1.67186e-05
Q7XXP5	Sad1 / UNC-like C-terminal	0.547053	9.11364e-07	0.000317105
A2XLQ2	SCP	0.54426	6.4874e-06	0.00168531
B8AS45	Protein of unknown function (DUF3727)	0.527756	4.90992e-07	0.000179687
B8BHY6	Glutathione S-transferase, N-terminal domain	0.525596	1.37978e-06	0.000463499
B8AFD8	PPR repeat	0.522283	4.14141e-08	1.611e-05
Q7X7F0	SDR family	0.517953	8.97937e-06	0.00218654
B8ABG3	Histidine phosphatase superfamily (branch 1)	0.515349	1.94392e-07	7.30888e-05
Q0JFE5	SWIRM-associated region 1	0.513557	6.02298e-06	0.00159276
Q2R2E8	Prefoldin subunit	0.510852	5.82968e-07	0.000209847
Q5Z587	Putative uncharacterized protein B1026E06.31	0.506408	8.05518e-07	0.00028276
B7EBN1	Mitochondrial carrier protein	0.496641	3.17125e-06	0.000973102
Q6ZIW7	40S ribosomal protein S2	0.47261	2.42888e-07	9.0836e-05
B9F7J7	Uncharacterized protein	0.459555	0.00039041	0.0105637
Q68UR4	Putative uncharacterized protein OJ1178_D01.7	0.433576	2.37895e-08	9.32543e-06
Q10F16	2Fe-3S iron-sulfur cluster binding domain	0.395965	3.82023e-08	1.4937e-05
A0A0P0WZ99	Glucosidase II beta subunit-like protein	0.382574	5.99631e-08	2.30855e-05
Q5QMU6	Os01g0511200 protein	0.346238	2.03155e-07	7.61804e-05
Q6QN17	Glutathione S-transferase GSTU35	0.336339	1.80737e-08	7.12102e-06
Q0DI00	Os05g0427800 protein	0.296097	3.8586e-08	1.50484e-05
B7E3L9	Dihydropicolinate reductase	0.280119	6.12571e-08	2.35225e-05
Q9FP98	TOM7-1	0.105128	5.67058e-10	2.27957e-07
