# Supplementary material for: Combining Proteomics and Metabolomics to Analyze the Effects of Spaceflight on Rice Progeny
Source: Front Plant Sci. 2022 Jun 21;13:900143. doi: 10.3389/fpls.2022.900143 (PMC9253829; doi:10.3389/fpls.2022.900143)
Supplement: Supplementary file 5 [file Table_4.XLSX]

## Sheet: Sheet3
Table S4. The relative content of metabolites in leaves of TLS
Compounds	adduct	KEGG ID	Fold change(SP2/CK)	p-value	Adjusted P Value	m/z	rt(s)	Average CK	Average SP2	CK-1	CK-2	CK-3	CK-4	CK-5	CK-6	SP2-1	SP2-2	SP2-3	SP2-4	SP2-5	SP2-6
S-(methyl)glutathione	(M+NH4-H2O)+	-	13.71	8.02428e-07	2.80846e-05	321.12	320.36	828.9	11364	772.247	902.385	812.069	903.172	807.083	776.446	10102.9	8758.8	15230.4	9491.67	12070.6	12529.7
Phthalic acid	(M+Na)+	C01606	12.51	3.82758e-06	9.5685e-05	184.06	148.38	1824.68	22835.4	1892.85	2048.48	1532.71	1963.44	1828.46	1682.14	19126.1	17328.6	32051.5	18281.4	24675.5	25549.3
Linustatin	M-	-	10.87	2.43271e-09	1.89751e-07	409.16	142.88	2027.21	22042.1	2334.22	1849.77	1897.65	2010.44	1852.9	2218.3	25403.1	22343.2	18380	23805.7	20401.2	21919.4
N-Acetylputrescine	(M+H)+	C02714	6.99	5.58397e-10	4.80221e-08	131.12	326.27	4542.29	31762.1	4548.11	4683.93	4394.84	4525.74	4543.59	4557.55	34366.7	33872.7	27046.8	34163.3	30389	30733.9
L-Kynurenine	(M+H-2H2O)+	C00328	6.76	4.04419e-09	3.07358e-07	173.07	238.48	4930.24	33306.4	4728.07	6221.25	3841.4	5402.87	4979.16	4408.7	37290.3	35056.6	27572.3	36241.7	31276.2	32401.3
N-Acetyl-D-lactosamine	M-	-	6.3	7.41106e-07	2.66795e-05	383.14	256.61	3098.67	19531.2	3125.25	3023.19	3147.59	3057.17	3182.24	3056.62	24087.9	20712.7	13792.9	22360.8	17238.8	18994
2'-Deoxyinosine	(M+H-2H2O)+	C05512	5.97	1.1383e-11	1.17242e-09	217.07	191.32	5227.63	31204.5	5426.34	4747.11	5509.44	4994.95	5136.96	5550.99	33989.2	28947.8	30676.5	31409.6	29726.7	32477.1
L-Cystathionine	(M+H-H2O)+	C02291	5.88	1.59338e-07	7.64822e-06	205.07	293.47	3426.9	20151.4	3377.74	3798.19	3104.78	3580.62	3541.99	3158.11	17751.9	17364.9	25337.3	17512.4	21343.2	21598.6
5-Hydroxytryptophol	(M+H-H2O)+	-	5.36	0.000101699	0.000813303	160.08	230.98	2690.17	14410.3	2450.46	3318.17	2301.88	2951.58	2835.98	2282.95	20706.1	14854.6	7670.24	17716.2	11215.9	14298.8
Nicotinate	(M+H)+	C00253	4.99	7.45e-13	8.4951e-11	124.04	320.65	9856.51	49230.1	9884.44	9733.38	9951.71	9818.66	9917.21	9833.65	47058.4	47935.7	52696.3	47450.8	50240.1	49999.5
L-Carnitine	(M+H)+	C00318	4.48	2.40866e-10	2.21596e-08	162.11	349.72	5206.36	23344	5331.31	5161.72	5126.04	5333.98	5120.02	5165.07	22287.6	21549.6	26194.9	21885.1	23852.8	24294.2
3-Hydroxy-4-methoxycinnamic acid	(M+H)+	C10470	4.46	2e-15	1.9e-13	195.06	126.41	3555.17	15839	3765.51	3649.68	3250.32	3621.86	3463.5	3580.15	16212.9	15406.8	15897.4	15720.6	15625.2	16171.3
Pyrrole-2-carboxylic acid	(M+NH4-H2O)+	C05942	4.35	3.30927e-06	8.60374e-05	111.05	176.28	4284.08	18625.1	3115.98	4975.43	4760.84	3961.83	4904.28	3986.13	23029	12782.4	20063.8	17917.4	16382.2	21575.6
D-Arabitol	M+H)+	C01904	4.34	4.1667e-07	1.625e-05	143.14	42.18	5721.47	24832	5206.38	5505.92	6452.1	5256.24	6005.64	5902.53	26159	29727.6	18609.5	28002.9	24072.3	22420.9
Deoxyadenosine	(M+H)+	C00559	4.14	8.53e-13	9.5522e-11	252.11	141.22	10580.8	43830.6	11374.9	8474.1	11893.4	9901.36	10272.1	11568.9	42102.7	43599.9	45789.1	42848.7	44748.3	43894.7
Phytosphingosine	(M+H)+	C12144	4.1	8.2e-13	9.2636e-11	318.3	148.86	51574.4	211202	49777.7	52981	51964.5	51411	52455.1	50857.1	220898	197363	215345	209038	206261	218306
Gallic acid	(M-H)-	C01424	3.98	6.39178e-08	3.45155e-06	169.01	32.26	15999.5	63736.6	3972.13	21509.9	22516.4	12738.2	21980	13280.2	66899.4	66839.2	57471.1	66836.9	62103.9	62269
D-Pipecolinic acid	(M+H)+	-	3.94	9.17055e-07	2.97945e-05	130.09	304.25	7779.3	30683.1	8262.27	7397.94	7677.68	7885.02	7521.92	7930.95	28780.4	38874.4	24394.7	33903.4	31656.7	26489.3
3-Indoleacetonitrile	(M+H)+	C02938	3.93	1.65e-13	1.9251e-11	157.08	53.58	2511.51	9879.29	2506.16	2620.19	2408.17	2649.69	2515.78	2369.04	9913.06	10355.1	9369.71	10060.7	9817.71	9759.46
Tangeretin	(M+H-2H2O)+	C10190	3.74	1.3e-13	1.538e-11	337.11	370.39	8236.39	30800.7	8453.78	8739.81	7515.57	8628.62	8128.49	7952.05	31003.2	32008.8	29390	31483.2	30700.3	30218.4
Indoleacetic acid	(M+H-H2O)+	C00954	3.6	2.23347e-08	1.36241e-06	158.06	53.96	4335.9	15623.1	3551.76	4891.45	4564.48	4321.36	4772.03	3914.3	13545.6	18245.1	15078.5	15894.9	16612.9	14361.5
Phenylpyruvate	(M-H)-	C00166	3.53	8.58967e-08	4.46662e-06	163.04	53.03	9931.08	35092.7	10039.4	9622.82	10131	9739.14	9876.14	10177.9	39836.7	37573.3	27868.1	38753.1	32690	33835
Leucine	(M-H)-	C00123	3.3	7.01555e-08	3.71823e-06	311.13	184.94	11151.4	36777	11285.9	11358.2	10810.2	11228.1	10990.8	11235.3	42632.5	37674.7	30023.8	40106.6	33749.7	36474.8
DL-Indole-3-lactic acid	(M+H-H2O)+	C02043	3.28	6.11067e-07	2.26092e-05	188.07	254.82	8920.09	29233	8885.5	9274.67	8600.11	9024.38	8913.65	8822.26	33360.8	32435.6	21902.5	32799.7	27073	27826.3
Scytalone	(M-H)-	-	3.18	6.75512e-06	0.00016211	193.05	154.91	37807	120100	39925.3	33277.2	40218.5	36696.5	36781.1	39943.5	146275	131284	82740.9	138830	106928	114542
Anthranilic acid (Vitamin L1)	(M+H)+	C00108	3.11	3.89445e-10	3.42712e-08	138.06	283.81	416797	1.29619e+06	405434	421226	423732	413246	422507	414638	1.1729e+06	1.42774e+06	1.28793e+06	1.30029e+06	1.35783e+06	1.23045e+06
D-Fructose	(2M-H)-	C02336	3.06	1.3254e-07	6.49446e-06	359.12	299.11	14663.1	44856.6	13851.9	13668	16469.6	13814.8	15073	15101.6	51064.6	47473.7	36031.4	49309.4	41718.2	43542.2
Nicotinate ribonucleoside	(M+NH4-H2O)+	C05841	2.95	4.70016e-05	0.000610848	255.1	355.92	13410.2	39608.9	10907	16521.4	12802.2	13748	14694.3	11788.3	48417.1	45769.1	24640.4	47065	35286.1	36475.5
Indole-3-carboxaldehyde	(M+NH4-H2O)+	C00294	2.92	1.8419e-05	0.000325852	145.08	119.17	4143.64	12118.1	4063.46	4144.22	4223.25	4194.69	4194.1	4042.13	14230.1	7888.13	14236.1	11075.3	11133.1	14145.9
N-Acetylmethionine	(M-H)-	C02712	2.8	2.59952e-05	0.000372166	191.08	83.69	5559.36	15557.4	5835.59	5912.76	4929.72	5798.96	5428.75	5450.36	19356.9	10246.5	17068.8	14802.8	13721.1	18148.3
Gallocatechin	(M+CH3OH+H)+	C16415	2.73	9.11394e-06	0.000208035	339.11	154.55	5872.13	16015.9	6599.81	5349.77	5666.8	5884.97	5463.63	6267.78	19131.4	17720.7	11195.6	18347.4	14442.4	15257.9
Tryptophan	(M-H)-	C00078	2.65	1.17078e-09	9.95161e-08	203.08	255.95	7386.61	19560	7614.32	7039.47	7506.04	7227.58	7335.69	7596.55	21319.5	19843.2	17517.2	20680.3	18593.7	19405.9
Biotin	(M+H-H2O)+	C00120	2.59	3.19185e-08	1.81935e-06	209.08	114.19	10067.3	26090.8	7777.77	11091.7	11332.5	9373.61	11238.6	9589.84	28822.7	26705.8	22743.9	27685.5	24677	25909.9
6-Aminocaproic acid	(M+H-H2O)+	C02378	2.55	4.86609e-09	3.50358e-07	114.09	45.08	15181	38725.1	17160.8	12288.2	16093.9	14689.7	14164.6	16688.6	42171.7	34947.1	39056.7	38559.4	37047.6	40568.4
4-Hydroxycinnamic acid	(M+H-H2O)+	C00811	2.4	3.1374e-11	3.10607e-09	147.04	156.51	7978.04	19160.1	8891.85	7217.6	7824.66	8026	7557.52	8350.6	20210.6	18540.9	18728.9	19368.6	18564.4	19547.4
Traumatic Acid	(M+H-H2O)+	C16308	2.4	2.04709e-06	5.75312e-05	211.13	77.88	4865.72	11668.8	5125.55	3993.02	5478.58	4497.49	4755.66	5344	10386.2	14320.3	10299.7	12254.7	12382.8	10368.7
2-Ethoxyethanol	(M+CH3COO+2H)+	C14687	2.37	2.767e-10	2.46263e-08	151.1	62.82	5081.5	12066.2	4959.13	5435.6	4849.78	5117.81	5212.84	4913.86	10995.9	12396.6	12806.1	11734	12550.1	11914.4
L-Isoleucine	(M+H)+	C00407	2.3	0.000187321	0.00109862	132.1	272.04	10160	23323.8	10988.4	9646.05	9845.52	10402.6	9748.45	10329	18554.9	18989.4	32427.2	18706.1	25682.1	25583.2
Alpha-D-Glucose	(M-H)-	C00267	2.27	2.79298e-08	1.61993e-06	179.06	259.76	928598	2.11109e+06	900780	907039	977974	903885	942519	939390	2.34744e+06	2.15855e+06	1.82728e+06	2.25296e+06	1.99282e+06	2.08749e+06
Betaine	M+H)+	C00719	2.17	3.51047e-07	1.43928e-05	118.09	52.7	125830	273503	123604	120351	133535	121994	126953	128543	310016	226210	284283	268042	255306	297161
D-Tagatose	(M-H2O-H)-	C00795	2.16	4.53973e-09	3.4048e-07	161.05	259.93	60770.5	131431	60729.4	60545.8	61036.2	60539.2	60723.3	61048.8	143216	133944	117134	138521	125503	130270
Ferulic acid	(M-H)-	C01494	2.16	2.57538e-10	2.31784e-08	193.05	168.33	51100.7	110159	53808.9	49823.5	49669.8	51873.2	49842.1	51586.8	115787	113577	101112	114660	107276	108540
2-Hydroxyadenine	(M+H)+	-	2.14	3.41401e-07	1.43388e-05	152.06	224.1	10619.7	22761.9	10203.1	10486.4	11169.6	10383.8	10928.1	10547.2	25062.6	24503.4	18719.8	24832.3	21667.1	21786.3
Pantothenate	(M-H)-	C00864	2.12	3.28623e-07	1.41307e-05	218.1	270.81	22462	47668.1	22155.3	21421.2	23809.6	21872.5	22613.9	22899.6	53442.1	50087	39475.3	51725.5	44877.8	46401.1
D-Mannose	(M+NH4)+	C00936	2.1	3.41283e-08	1.91118e-06	198.1	258.55	6518.8	13687.2	6410.08	6684.01	6462.29	6505.34	6481.99	6569.05	14341.6	14880.9	11839.1	14664.9	13383.4	13013.4
Tyramine	(M+H-H2O)+	C00483	2.1	9.02876e-07	2.97945e-05	120.08	254.19	29570.8	62033.1	28329	30220.6	30162.9	29372.8	30132.5	29207.2	67591.7	68575.4	49932.3	68166.6	59315.2	58617.7
Phenylalanine	(M+H)+	C00079	2.08	5.40401e-07	2.0535e-05	166.09	254.28	17916.7	37232.6	17445	17979.3	18325.9	17766.7	18231	17752.5	40071.8	41198.9	30427.1	40668.3	35890.7	35138.7
Maltotriose	(M+NH4)+	C01835	2.05	4.87177e-05	0.000610848	522.2	421.23	11174.8	22878.8	11241.6	9471	12811.8	10306.5	11165.2	12052.7	27677.2	24462.9	16496.4	25992.2	20445.7	22198.7
Dihydroxyacetone	(M-H)-	C00184	2.04	1.84277e-08	1.14251e-06	89.02	300	54008.8	110060	56188.7	52664.3	53173.3	54500.1	52981.1	54545.1	120359	112919	96901.7	116564	104929	108687
Pyridoxal	(M+H)+	C00250	1.94	4.74372e-09	3.46291e-07	168.06	95.21	19972.1	38806.9	18912	21708.4	19295.9	20299.7	20512.8	19103.8	36678.2	42543.9	37198.6	39531.9	39801.3	37087.5
1-Palmitoylglycerol	(M+H-H2O)+	-	1.89	1.75994e-07	8.27169e-06	313.27	31.92	7632.47	14403.4	8024.81	5838.28	9034.32	6969.85	7371.38	8556.18	14922.8	14902.1	13385.4	14867.5	14200.4	14142.4
(4Z,7Z,10Z,13Z,16Z,19Z)-Docosahexaenoic acid	M+	C06429	1.87	2.35675e-06	6.36304e-05	328.25	69.08	49249.4	91893.7	50264.9	42723.3	54760	46583.7	48658.4	52506.1	96390.7	103306	75984	99757.2	89738.3	86185.6
Cytosine	(M+H)+	C00380	1.79	3.58149e-07	1.43928e-05	112.05	236.41	8554.14	15324	8210.73	8416.68	9035.02	8406.31	8631.23	8624.89	15521.4	17194.6	13256.1	16298.9	15243.2	14430
9(S)-HOTrE	(M-H)-	C16321	1.74	4.78453e-05	0.000610848	293.21	58.8	1.0849e+06	1.88368e+06	884422	974906	1.39538e+06	929585	1.18511e+06	1.14001e+06	2.13015e+06	1.97499e+06	1.54588e+06	2.05254e+06	1.76043e+06	1.83806e+06
Heptadecanoic acid	(M-H)-	-	1.74	2.38331e-08	1.41171e-06	269.25	44.02	17389.4	30322.5	15817.5	15690.5	20660.1	15665.2	18207.7	18295.2	30235.3	30459.3	30272.8	30448	30372.1	30147.4
Sphinganine	(M+H)+	C00836	1.73	1.33584e-09	1.09539e-07	302.3	129.02	43204.4	74928.3	42670.7	43669.4	43273.2	43119.7	43524.3	42969.3	75383.3	69484.4	79917.2	72473.9	74728.6	77582.5
cis-Aconitate	(M-H)-	C00417	1.71	1.98328e-05	0.000325852	173.01	439.16	21580.1	36825.4	20705.6	17426.9	26607.8	19130.3	22052.9	23557.1	42317.5	36297.8	31861.1	39398.7	34057.6	37020
Citraconic acid	(M-H)-	C02226	1.71	9.0459e-06	0.000208035	129.02	439.16	23866.4	40779.5	22569.9	19476.6	29552.8	20972.3	24594.1	26032.9	45543.1	40993	35802.3	43218.6	38343	40776.8
Pyruvaldehyde	(2M-H)-	C00546	1.61	1.98389e-06	5.75312e-05	143.03	299.71	22083.3	35612.6	21536	21574.2	23139.5	21524.2	22455.9	22269.7	39821.6	36489.2	30527	38126	33446	35265.8
APIIN	(M-H)-	C04858	1.57	9.21429e-09	6.17357e-07	563.14	323.46	213709	336481	216750	200659	223718	208805	212257	220064	352963	344566	311914	348859	328281	332302
Argininosuccinic	(M+H-H2O)+	C03406	1.4	7.6119e-09	5.25221e-07	255.11	319.65	29272.9	40933.1	27591.9	29442.9	30784	28613.7	30047.6	29157.5	42467	41167.8	39164.5	41800.4	40068.1	40930.8
4-Hydroxybenzaldehyde	(M+H)+	C00633	1.37	0.000183187	0.00109862	123.04	293.29	21683.4	29795.4	21375.7	22388.4	21286.1	21786.6	21923.7	21339.9	33008	32132.8	24245.5	32610.6	28126.2	28649.5
Stearidonic Acid	(M+H)+	C16300	1.34	0.000188676	0.00109862	277.22	59.7	207159	276575	194993	212271	214213	203685	213326	204466	313812	282585	233329	298126	257979	273620
Palmitic acid	(M-H)-	C00249	1.32	2.48154e-05	0.000372166	255.23	44.54	1.01304e+06	1.33785e+06	943651	910772	1.18469e+06	927260	1.04778e+06	1.06408e+06	1.31921e+06	1.37675e+06	1.31759e+06	1.3479e+06	1.34719e+06	1.31846e+06
D-Arabinono-1,4-lactone	(M-H)-	C01114	1.29	0.000110046	0.000813303	147.03	121.18	45708.4	58840.3	37812.9	46920.3	52391.9	42284.7	49594.9	45245.5	58092.5	59764.8	58663.7	59000.9	59158	58362.1
N-Acetyl-l-leucine	(M+H)+	C02710	1.24	6.78552e-05	0.000678344	191.14	101.67	50502.8	62533.6	50253.4	51800	49455.1	51053.9	50625.9	49828.7	67654.9	64441.9	55503.9	66013	59984.1	61603.7
Malvidin 3-O-glucoside cation	M+	-	1.22	8.23316e-05	0.00074074	493.13	129.67	1.2279e+06	1.50232e+06	1.24216e+06	1.16808e+06	1.27344e+06	1.20515e+06	1.2208e+06	1.25774e+06	1.66065e+06	1.44785e+06	1.39844e+06	1.55416e+06	1.42319e+06	1.5296e+06
Peonidin 3-galactoside cation	M+	-	1.2	1.09516e-05	0.00021901	463.12	133.05	33392.4	40234.5	34416.7	32179.9	33580.5	33208.5	32896	34072.5	43010.9	40140.1	37552.5	41487.3	38893.2	40323
2'-Deoxyinosine-5'-monophosphate	(M+H-H2O)+	-	1.2	2.95295e-07	1.32882e-05	315.05	129.67	26191.5	31313.3	26316.9	25225	27032.7	25761.7	26098.2	26714.7	32082.3	31901.9	29955.8	31930.5	30979.9	31029.6
D-Glucose 1-phosphate	(M+CH3OH+H)+	C00103	1.11	0.000223991	0.00109862	293.06	319.72	286251	319014	276108	306217	276427	291254	291278	276221	329864	318114	309064	324079	313514	319449
1,3,5-Benzenetriol	(M+H)+	C00268	0.69	3.90737e-09	3.00867e-07	127.04	360.79	67442.1	46712.9	68919.9	66077.9	67328.4	67580.3	66667.3	68078.7	48863.9	48646.5	42628.2	48762	45635.3	45741.4
L-Sorbose	(M+NH4)+	C08356	0.69	2.3446e-09	1.85224e-07	198.1	360.79	68788.9	47675.9	69335.9	69229.3	67801.5	69195.7	68607.4	68563.7	50825.9	48453.2	43748.7	49657	46191.2	47179.5
L-Pyroglutamic acid	(M+H)+	C01879	0.69	1.12649e-07	5.63246e-06	130.05	393.45	178028	123586	175799	181266	177020	178487	179115	176483	136944	124691	109123	130751	116947	123059
Sucrose	(M-H)-	C00089	0.69	2.35285e-08	1.41171e-06	341.11	362.37	8.36976e+06	5.73584e+06	8.20953e+06	8.35618e+06	8.54357e+06	8.28288e+06	8.44994e+06	8.37647e+06	6.35479e+06	5.58587e+06	5.26687e+06	5.97033e+06	5.42646e+06	5.81073e+06
Galactinol	(M+CH3COO)-	C01235	0.67	3.01623e-07	1.32882e-05	401.13	362.37	1.08103e+06	725803	1.0662e+06	1.09436e+06	1.08254e+06	1.08035e+06	1.08844e+06	1.07431e+06	836867	704026	636516	770496	670363	736550
N-.alpha.-Acetyl-L-arginine	(M+H)+	-	0.63	6.66249e-09	4.73036e-07	217.13	364.69	59489.2	37565.1	58079.2	61170	59218.5	59676.7	60211.9	58579.2	37930.7	41350.2	33414.4	39570.3	37425.5	35699.4
D-Galactarate	(M-H2O-H)-	C00879	0.59	0.000199799	0.00109862	191.02	93.33	157502	92871.9	197915	138715	135875	168405	137244	166856	108482	96643.9	73490.2	102598	84995.6	91022.4
Succinate	(M-H)-	C00042	0.58	1.30835e-09	1.08593e-07	117.02	385.36	51344.6	29832.7	47783.1	51971.9	54278.9	49800.3	53116.7	51116.9	28446.6	31058	29993.5	29717	30454.5	29326.6
1-Aminocyclopropanecarboxylic acid	(M+H)+	C01234	0.54	1.37991e-09	1.11773e-07	102.05	393.42	20772.6	11311	19492.7	22122.6	20702.4	20866.8	21318.9	20132	10576	11095.2	12261.7	10775.7	11703.2	11454
Guanosine 5'-monophosphate	(M+NH4-H2O)+	C00144	0.49	1.43093e-06	4.2927e-05	363.09	258.62	100057	48985.3	93010.6	110083	97076	101629	103612	94929.1	35833.8	45733.5	65388.5	40828.8	55503	50624.1
3-Dehydroshikimic acid	(M-H)-	C00944	0.49	2.093e-12	2.28088e-10	171.03	288.45	143140	70042.6	137066	147806	144547	142470	146254	140694	66978.5	70280	72869.3	68604.9	71517.7	70005.1
Ala-Gly	(M+H)+	-	0.45	4.55067e-09	3.4048e-07	147.08	334.74	133778	59616.1	131646	131879	137809	131671	134758	134906	65907.8	68721	44219.3	67343.5	56466.7	55038
alpha-ketoglutarate	(M-H)-	C00026	0.44	6.81481e-09	4.77036e-07	145.01	367.3	37032.2	16474.1	38891.7	38097.9	34106.8	38566.7	36122.6	36407.2	17938.1	18491.6	12992.6	18314.4	15693	15414.9
Limonene-1,2-epoxide	(M+CH3COO+2H)+	C07271	0.43	9.77633e-09	6.28377e-07	213.15	153.09	484237	207855	478816	437105	536791	457903	487035	507773	226458	217588	179519	221984	198465	203115
Dodecanedioic aicd	(M-H)-	-	0.43	9.52086e-09	6.28377e-07	195.14	153.07	124366	53435.8	122750	112514	137835	117577	125248	130274	59592.8	54094.9	46619.6	56804.1	50287.4	53215.8
L-Threonate	(M-H)-	-	0.43	1.8742e-07	8.62126e-06	135.03	327.17	44722.6	19014	44977.4	45427.3	43763.3	45292.3	44626.7	44248.9	23182.7	22958.6	10900.8	23056.1	16912	17073.9
Niacinamide	(M+H)+	C00153	0.41	8.7253e-09	5.9332e-07	123.06	62.89	497019	205510	456326	496704	538029	476505	517437	497117	226961	231958	157611	229548	194871	192112
D-Aspartic acid	(M-H)-	C00402	0.39	8.66179e-07	2.94497e-05	132.03	400.14	55468.7	21496.1	52825.3	52531.2	61049.6	52675	56827.2	56903.9	26528.8	27873.6	10086	27193.7	18904.2	18390.4
Raffinose	(M-H)-	C00492	0.39	1.31124e-06	4.06477e-05	503.16	442.22	33642.8	13232.3	30637.4	35816.4	34474.7	33197.3	35062.7	32668.5	13352.6	19584.3	6760.16	16450.4	13114.5	10132.1
Glutamate	(M+H)+	C00025	0.37	1.19993e-09	1.00795e-07	148.06	393.45	159607	58681.3	156323	161946	160552	159141	161311	158370	69114.4	66926	40003.6	68005.8	53523.9	54514.3
2-Oxoadipic acid	(M-H2O-H)-	C00322	0.37	4.2e-14	5.051e-12	141.02	189.04	153596	57045.7	151110	154975	154703	153008	154818	152963	52020.5	56764.1	62352.5	54350.3	59483.4	57303.4
Diosmetin	(M+H)+	C10038	0.36	8.84e-12	9.19318e-10	301.07	44.36	37619.3	13445	36106.1	36438.8	40312.9	36266.5	38355.1	38236.2	13504	13931.5	12899.6	13748.7	13407.9	13178.5
L-Aspartate	(M+H)+	C00049	0.36	5.91546e-08	3.2535e-06	134.04	399.91	21649.2	7755.43	21409.7	21955	21583	21629.2	21815.1	21503.4	9232.4	10146.3	3887.56	9675.1	7052.29	6538.91
Palmitoyl ethanolamide	(M+H)+	C16512	0.36	9.978e-06	0.000209517	300.29	35.91	19577	7116.3	18979	14940.7	24811.3	16868.5	19827.2	22035.4	6991.72	8891.17	5466.02	7920.6	7231.58	6196.72
Thiamine	M+	C00378	0.32	8.2337e-11	7.7397e-09	265.11	346.17	35012.6	11224.3	34191	34330.6	36516.2	34175.4	35335.2	35527.2	12207.8	13257.1	8208.02	12660.1	10740.1	10272.7
Shikimate	(M-H)-	C00493	0.32	6.5e-14	7.78e-12	173.05	354.04	254421	82363.6	255039	248609	259616	251919	254027	257317	90640.9	83401.6	73048.2	86994.1	78175.8	81920.8
L-Ascorbic acid	(M-H)-	C01041	0.29	9.56999e-09	6.28377e-07	175.02	54.47	48836.6	13965.9	42570.4	47456.9	56482.6	45057.5	51904.3	49548.1	14224.8	13883	13789.9	14119.9	13885.7	13892
cis-9-Palmitoleic acid	(M+Na)+	C08362	0.27	6.946e-12	7.36299e-10	277.22	150.21	63629	17457.6	64109.7	59153.4	67623.8	61722.4	63352.5	65812	17602.2	18876.7	15893.9	18158.1	17333.4	16881.3
1-Palmitoyl-sn-glycero-3-phosphocholine	(M+H)+	C04230	0.25	1e-15	1e-15	496.34	193.6	76722.4	18901.6	75957.7	77058.6	77150.9	76521.5	77131.1	76514.6	20192.3	19512.1	17000.4	19759	18244.1	18701.7
16-Hydroxypalmitic acid	(M+Na)+	-	0.25	1.6682e-11	1.68486e-09	295.23	150.07	109904	27352.8	108899	102464	118349	105635	110424	113654	29463.7	29252.2	23342.4	29413.1	26325.7	26319.5
Kaempferol	(M-H)-	C05903	0.25	7.5306e-11	7.15407e-09	285.04	86.96	82039.3	20495.5	76460.1	79470	90187.9	78051.5	84794.1	83272.4	21684.8	22075.2	17726.6	21905.2	19969.1	19612.3
Phosphorylcholine	(M+H)+	C00588	0.24	1.65278e-08	1.04125e-06	184.07	478	191965	45212.5	177994	178867	219032	178510	199020	198363	59105.4	55283.7	21248.3	57228.9	38321.2	40087.3
Pro-Arg	(M+H)+	-	0.24	1.0255e-07	5.23003e-06	272.17	449.97	12014.9	2943.03	13368.4	12366.8	10309.6	12853.2	11364.7	11826.9	2371.7	4894.21	1563.19	3713.36	3186.25	1929.49
1-Palmitoyl-2-oleoyl-phosphatidylglycerol	(M-H)-	-	0.23	2.18171e-09	1.74536e-07	747.52	74.39	19892.7	4554.7	21893.1	16990.7	20794.2	19525.6	18893.4	21259	5316.45	4549.6	3798.04	4992.59	4219.8	4451.69
2,3-Dihydroxy-3-methylbutyric acid	(M-H)-	-	0.23	2.64e-13	3.0574e-11	133.05	113.69	31546	7099.06	31783.9	30123.3	32730.8	30903.6	31429.2	32305.2	8021.68	5999.03	7276.48	6926.42	6620.25	7750.53
1-Palmitoyl-2-hydroxy-sn-glycero-3-phosphoethanolamine	(M+H)+	-	0.22	1e-15	1e-15	454.29	198.92	14907.7	3310.58	14912.9	14731.8	15078.5	14842.7	14932.7	14947.9	3551.37	3304.6	3075.77	3472.4	3161.31	3298.03
S-Methyl-5'-thioadenosine	(M+H)+	C00170	0.21	2.4519e-10	2.23123e-08	298.1	97.93	32900.1	6982.44	34057.4	34974.9	29668.1	34423.8	32348.5	31928	7593.1	8902.59	4451.63	8161.46	6687.76	6098.1
Glyceric acid	(M-H)-	C00258	0.21	6.7485e-11	6.47857e-09	105.02	300.42	99309.8	21313.8	98525	98199.6	101205	98380.3	99707.4	99841.8	27995.4	25316	10630.1	26701.5	18010.9	19229
Protocatechuic aldehyde	(M+NH4)+	-	0.2	1.81056e-05	0.000325852	156.07	54.77	14333.9	2909.27	12193.7	20084.1	10724	16101.2	15418.9	11481.7	4320.95	2665.47	1741.39	3576.76	2161.46	2989.59
Hesperetin 7-O-neohesperidoside	(M-H)-	C09806	0.19	1.2396e-11	1.26442e-09	609.18	148.98	22535.6	4320.7	21886.3	21113.5	24606.9	21456.8	22922.1	23227.8	4682.44	4119.71	4159.96	4313.28	4215.02	4433.81
Adenosine monophosphate (AMP)	(M+H)+	C00020	0.18	3.6355e-11	3.56278e-09	348.07	425.59	16592.9	3024.26	16009.3	15770.8	17998.7	15894.7	16910.8	16973.3	3804.3	3345.24	1923.26	3507.8	2658.03	2906.96
PC(16:0/16:0)	(M+Na)+	C00157	0.18	3.93346e-10	3.42712e-08	756.55	145.64	413218	72370.3	355988	439061	444603	397612	441852	400189	72535.9	71046.5	73528.5	71722.3	72317.9	73070.8
2-Deoxyribose 1-phosphate	(M+CH3OH+H)+	C00672	0.17	8.6e-14	1.0252e-11	247.06	342.53	29338.4	5051.68	29836.9	30396.9	27781.6	30079.4	28997.1	28938.8	5710.68	5067.62	4376.73	5345.58	4692.63	5116.81
L-Malic acid	(M-H)-	C00149	0.15	7.161e-12	7.51899e-10	133.01	488	47473.8	7223.84	50148.7	48941.1	43331.5	49487.9	46137.8	46795.6	8234.86	7939.89	5496.76	8010.15	6710.26	6951.1
Quinic acid	(2M-H)-	C00296	0.14	1.6803e-11	1.68486e-09	383.12	336.29	259494	36351.6	271102	239990	267390	255514	253622	269346	50008.4	40852.3	18194	45442.8	29511.8	34100.2
Urocanic acid	(M+H-H2O)+	C00785	0.13	1.175e-12	1.29208e-10	121.04	178.84	25944.3	3421.3	27826.2	24446.4	25560.4	26187	24961.7	26684.3	4079.49	3129.77	3054.63	3590.61	3088.15	3585.14
Maleic acid	(M-H)-	C01384	0.13	3.91e-12	4.18368e-10	115	404.22	317109	41936.5	305625	316235	329467	310840	322937	317551	57658.1	51482.5	16668.7	54648.3	34096	37065.1
Adenosine	(M+H-H2O)+	C00212	0.12	9.56e-13	1.0613e-10	250.09	96.23	95650.5	11754.5	101985	91416.8	93549.5	96609.8	92467.2	97874.6	13618.2	14058.4	7586.94	13778.8	10881.1	10603.6
Adenine	(M-H)-	C00147	0.12	2.359e-12	2.54724e-10	134.05	167.78	250411	31110.1	231818	249802	269611	240826	259690	250716	33641.2	30980.4	28708.7	32272.5	29880.6	31177.2
Glycerophosphocholine	M+	C00670	0.1	3.44e-13	3.9579e-11	258.11	382.22	651534	66106.7	660380	686999	607223	673594	647063	633945	78256.9	60985.7	59077.6	69675.3	60064.3	68580.5
Cyclohexylsulfamate	(M-H)-	C02824	0.1	0.000193452	0.00109862	178.05	66.12	521001	53809.3	196690	716511	649801	456681	683145	423176	63371	42334.2	55722.6	52901.7	49126.1	59400
1,2-dioleoyl-sn-glycero-3-phosphatidylcholine	(M+H)+	-	0.06	1.22707e-05	0.000233117	786.6	143.7	65124.5	3698.9	47934.9	95967.1	51471.6	71886.6	73635.4	49851.6	4007	3017.33	4072.38	3577.02	3542.36	3977.33
Citric acid	(M-H)-	C00158	0.02	5.8776e-11	5.70124e-09	191.02	476.6	596211	13241.8	665537	596226	526871	630856	561584	596195	20037.8	18091.7	1595.97	18954.9	9697.04	11073.5
1,2,3-Benzenetriol	(M+H)+	C01108	0.01	1.22208e-10	1.13653e-08	127.04	156.45	961846	6094.71	1.02078e+06	1.04506e+06	819689	1.03284e+06	932304	920390	5785.72	5772.77	5725.65	6812.8	5752.27	6719.08
