# Supplementary material for: Combining Proteomics and Metabolomics to Analyze the Effects of Spaceflight on Rice Progeny
Source: Front Plant Sci. 2022 Jun 21;13:900143. doi: 10.3389/fpls.2022.900143 (PMC9253829; doi:10.3389/fpls.2022.900143)
Supplement: Supplementary file 6 [file Table_5.XLSX]

## Sheet: Sheet1
Table S5. The relative content of metabolites in leaves of TS
Compounds	adduct	KEGG ID	Fold change(SP2/CK)	p-value	Adjusted P Value	m/z	rt(s)	Average CK	Average SP2	CK-1	CK-2	CK-3	CK-4	CK-5	CK-6	SP2-1	SP2-2	SP2-3	SP2-4	SP2-5	SP2-6
Quinic acid	(2M-H)-	C00296	16.29	9.95446e-06	0.000686625	383.12	336.29	12054.4	196387	11494.4	11321.3	13347.4	11331.1	12483.2	12348.8	124321	185354	279488	154537	232774	201852
Linustatin	M-	-	15.48	1.3888e-11	1.63873e-09	409.16	142.88	1591.06	24631.9	1166.38	1887	1719.8	1282.74	2264.66	1225.77	22560	24308.8	27027	23193.8	25594.4	25107.5
L-Ascorbic acid	(M-H)-	C01041	5.72	0.0028099	0.0420376	175.02	119.61	28415.4	162544	21231.9	29793.4	34220.9	25505.8	32158.5	27582	233351	234616	19663.4	234335	127327	125969
cis-Aconitate	(M-H)-	C00417	5.35	3.84e-12	4.56965e-10	173.01	439.16	23581.7	126058	21205.7	20806.7	28732.7	20905.9	25228.4	24610.7	120022	135403	122748	127775	128988	121411
APIIN	(M-H)-	C04858	5.2	1.39639e-06	0.00011729	563.14	297.76	63745.6	331540	71068.2	58022.3	62146.2	64442.1	59817.4	66977.2	230462	407607	356550	319102	382139	293378
Chlorogenic acid	(M-H)-	C00852	4.4	6.76611e-08	6.69842e-06	353.09	329.03	7453.5	32826.5	7623.96	5510.02	9226.53	6803.94	7119.77	8436.79	38686.2	26485.4	33308	32535	30218.7	35725.9
L-Leucine	(M-H)-	C00123	3.83	0.00261266	0.0483327	311.13	155.16	3843.23	14708.2	2551.33	2610.77	6367.59	3051.25	4250.12	4228.33	26129.5	6696.69	11298.4	16772.8	8900.46	18451.3
D-Fructose	(2M-H)-	C02336	3.7	1.69722e-07	1.62932e-05	359.12	299.11	5791.69	21431.4	5368.74	6940.73	5065.61	6074.46	6075.82	5224.79	17016.4	22410.4	24867.3	19795.7	24071.2	20427.2
2-Hydroxybutanoic acid	(M-H)-	C05984	3.37	0.00177523	0.0400429	447.09	293.13	149955	505409	184022	181073	84770.9	182263	133079	134524	772582	540677	202967	656152	371524	488550
N-Acetyl-l-leucine	(M+H)+	C02710	3.2	8.17866e-07	7.27875e-05	191.14	101.67	48977.4	156523	30457.7	55761	60713.6	42719.2	58577.4	45635.8	131901	146845	190822	139568	168684	161317
γ-Glu-Cys	(M+H-H2O)+	C00669	3	3.77248e-08	3.92337e-06	215.05	336.28	2353.83	7059.64	2424.06	2392.84	2244.6	2626.9	2326.82	2107.79	6482.33	6526.97	8169.63	6449.59	6896.62	7832.72
Alpha-D-Glucose	(M-H)-	C00267	2.93	1.12909e-05	0.000767493	179.06	259.76	467167	1.36954e+06	481685	461098	458717	471785	460354	469361	1.01257e+06	1.31235e+06	1.78369e+06	1.16282e+06	1.54822e+06	1.39758e+06
p-Coumaryl alcohol	(M+H-H2O)+	C02646	2.91	1.30705e-06	0.000111093	115.05	101.37	5411.7	15770.4	4351.17	5870.13	6013.81	4827.06	5969.01	5439.03	19294.4	12584.3	15432.3	15829.7	14036.6	17444.7
Shikimate	(M-H)-	C00493	2.84	1.47856e-05	0.00096061	173.05	354.04	73528.4	208650	77052.3	70842	72690.8	73907.4	71520.7	75157	150332	205471	270146	178131	238043	209776
3-Dehydroshikimic acid	(M-H)-	C00944	2.68	2.505e-12	3.05569e-10	171.03	288.45	63202.2	169217	63164.4	59644.5	66797.7	61472.1	62748.4	65386	162545	178744	166362	170771	172570	164310
Malvidin 3-O-glucoside (Oenin)	(M-2H)-	C12140	2.61	0.000339941	0.0111572	491.12	143.65	10462.4	27356.9	12845	6484.64	12057.6	9661.82	8807.52	12917.9	15855.7	30342.3	35872.6	22888.5	33193.1	25989.1
Pyruvaldehyde	(2M-H)-	C00546	2.5	1.43848e-05	0.000948952	143.03	299.71	10158.6	25428.7	6516.48	12211.6	11747.8	9729.79	11958.6	8787.44	18629.3	27689.4	29967.4	23003.8	28685.2	24597.2
D-Mannose	(M+NH4)+	C00936	2.47	1.15129e-07	1.12826e-05	198.1	258.55	3761.01	9282.19	3599.39	4240.06	3443.59	4035.85	3664.47	3582.71	8071.32	9108.18	10667.1	8804.04	10223.1	8819.43
D-Tagatose	(M-H2O-H)-	C00795	2.41	4.97753e-05	0.00250783	161.05	259.93	36391	87747.7	40251.1	34296.8	34625.2	37062.3	34840.4	37270.4	61327.6	88555.6	113360	75008.8	101437	86797
Triethanolamine	(M+H)+	C06771	2.39	1.95022e-06	0.000154658	150.11	153.79	8812.66	21061.9	7384.26	9845.48	9208.25	8491.06	9320.12	8626.8	24635.2	16242.7	22307.7	20907.4	19431.7	22846.7
Dihydroxyacetone	(M-H)-	C00184	2.38	2.75995e-05	0.00151684	89.02	300	33773	80255.5	37610.4	30906.3	32802.2	34168.4	32300.1	34850.4	55562.5	87518.9	97685.1	71233.9	92433.5	77099.1
Kaempferol	(M-H)-	C05903	2.34	0.00152942	0.0368144	285.04	86.96	20757.7	48478.3	20638.4	20510.2	21124.5	20968	21258	20047	30074.3	42014	73346.5	36256.6	57345.1	51833.1
DL-Indole-3-lactic acid	(M+H-H2O)+	C02043	2.3	2.67325e-07	2.53956e-05	188.07	254.82	3775.11	8701.02	3760.22	3799.59	3765.51	3383.79	3680.48	4261.05	7929.74	8138.7	10034.6	7694.83	8783.82	9624.42
Ribitol	(M-H)-	C00474	2.27	7.16878e-05	0.00346851	151.06	230.08	135258	306540	135146	128779	141849	131903	135487	138385	223652	291315	404652	257595	348342	313682
1,3,5-Benzenetriol	(M+H)+	C00268	2.17	0.000216539	0.00841039	127.04	258.36	4582.28	9933.46	3984.55	5355.5	4406.78	4519.46	4951.68	4275.69	7859.11	8395.87	13545.4	7917.11	11013.3	10869.9
L-Valine	(M-H)-	C00183	2.14	0.0396132	0.0471196	118.09	271.16	26230.6	56178.9	25336.4	27250.7	26104.5	25905.2	26817	25969.5	120062	24679.2	23795.9	72741.2	24637.2	71158.3
D-(+)-Glucono-1,5-lactone	(M-H)+	C06196	2.11	0.00021985	0.00841039	178.07	94.55	12266.3	25918.6	7369.14	8786.33	20643.5	8193.72	14218.1	14387.1	24932.5	22148.3	30675	23671.5	26764.4	27319.9
9(S)-HOTrE	(M-H)-	C16321	2.1	6.00132e-08	6.06131e-06	293.21	58.8	626962	1.31423e+06	513161	609609	758117	561864	683762	635261	1.24429e+06	1.25243e+06	1.44597e+06	1.24876e+06	1.34898e+06	1.34496e+06
L-Malic acid	(M-H)-	C00149	2.09	9.58045e-06	0.00067041	133.01	404.41	340327	711456	320153	371816	329011	346162	349997	324822	542630	746088	845651	644161	796118	694090
Salicylic acid	(M-H)-	C00805	2.07	3.17509e-06	0.000244453	137.02	37.05	1.01407e+06	2.09476e+06	635054	1.08226e+06	1.32489e+06	859013	1.20389e+06	979305	1.86957e+06	2.25875e+06	2.15595e+06	2.06407e+06	2.20735e+06	2.01285e+06
N-Acetylmethionine	(M-H)-	C02712	2.02	0.00179317	0.0400429	191.08	106.6	46940.3	94876.7	8291.11	57011.3	75518.6	32886.9	66144.6	41789.5	78717.3	90489.2	115424	84703	103319	96608
Rutin	(M+H)+	C05625	2.01	0.00762359	0.0465568	611.16	425.02	13166.5	26473.6	12002.8	14814.2	12682.5	13266.8	13250.7	12982	14057.6	41592.1	23771.2	27661.6	32309.9	19449.3
Methylmalonic acid	(M-H)-	C02170	2.01	3.7454e-11	4.38212e-09	117.02	118.06	21016.4	42197.8	19527.7	22055.8	21465.8	20915	21715.8	20418.5	44656.4	41314	40623.1	42634.1	41331.7	42627.7
Glyceric acid	(M-H)-	C00258	2	0.000416126	0.0132305	105.02	300.42	147090	293573	158509	129999	152760	143789	141037	156443	191750	304188	384781	248457	344374	287887
Phenol	(M-H)-	C15584	1.99	9.35363e-05	0.00420048	93.03	37.13	181049	359651	94924.9	201316	246905	147646	223861	171639	295341	416087	367525	355565	391621	331767
Limonene-1,2-epoxide	(M+CH3COO+2H)+	C07271	1.97	2.99432e-05	0.00158575	213.15	153.09	79790.3	157137	52999	82357.7	104014	67783.2	93341.2	78246.7	176553	126320	168538	151106	147339	172965
L-Arginine	(M+H)+	C00062	1.95	0.0267914	0.0417656	175.12	555.45	19423.2	37932.1	16273.9	14744.8	27250.9	15800.8	20646.8	21822	19928.6	29183.9	64683.7	24110.2	47261.2	42424.9
13-HPODE	(M+H-H2O)+	C04717	1.94	1.59065e-06	0.000132016	295.23	52.44	6389.71	12396.6	4985.97	6777.08	7406.07	5783.35	7295.22	6090.54	12702.6	11010.9	13476.2	11416.1	11944.8	13828.7
all cis-(6,9,12)-Linolenic acid	(M+H-H2O)+	-	1.9	2.63842e-05	0.00147705	261.22	89.85	22209.7	42205.9	12565.7	25587	28476.4	18965.1	27160.4	20503.5	46857.6	39965.3	39794.8	43643.3	39408.4	43566
D-Ribose	(M+CH3COO)-	C00121	1.9	2.54764e-05	0.00147656	209.07	283.15	16909.8	32164.8	17845.5	16473.7	16410.1	17124.7	16405.5	17199.1	25041.2	31842.9	39610.4	28835.9	35527.2	32131.4
Dodecanedioic aicd	(M-H)-	-	1.89	7.09065e-05	0.00346851	195.14	153.07	21524.8	40769.7	14305.4	21714.3	28554.8	17940.1	25505.8	21128.6	45787	32250.9	44271	39015.4	38507	44786.6
4-Hydroxy-L-glutamic acid	(M+H-H2O)+	C03079	1.86	0.000681731	0.0202511	128.03	93.08	9206.05	17104.7	4769.47	8192.46	14656.2	6477.02	11170.2	9970.92	15428.5	15697.2	20188.4	15673	17485.1	18156
Orobol (5,7,3',4'-tetrahydroxyisoflavone)	(M+H)+	C10510	1.84	2.9341e-05	0.00158318	287.05	129.69	9250.22	17060	7812.41	10328.8	9609.41	9379.78	9530.68	8840.2	20936.2	13514	16729.7	17547	15468.9	18164
D-Arabinono-1,4-lactone	(M-H)-	C01114	1.84	0.00304732	0.0417656	147.03	121.18	62644.8	115058	38848.9	39838.7	109247	39086.9	74592.3	74255.2	185743	82668.1	76762.1	134491	79571.3	131111
Phytosphingosine	(M+H)+	C12144	1.81	1.66081e-08	1.77707e-06	318.3	148.86	19444.1	35272	16213.1	20906.4	21212.9	18485.5	20962.5	18884.4	34306.7	37576.8	33932.5	35934.6	35524.3	34357.2
L-Isoleucine	(M+H)+	C00407	1.78	8.86182e-07	7.70949e-05	132.1	272.04	7470.8	13300.5	5981.11	8693.14	7738.13	7633.74	8358.01	6420.64	13694.2	13976.7	12230.7	14158.1	13329.9	12413.5
Citrate	(M-H)-	C00158	1.76	2.0576e-08	2.18105e-06	191.02	476.6	68984.7	121357	62433.9	64904.1	79616.3	63954.7	72696.4	70303.1	127727	113912	122433	120993	118640	124439
3-Hydroxy-4-methoxycinnamic acid	(M+H)+	C10470	1.74	3.49377e-05	0.00181514	195.06	126.41	15995.5	27815.3	12139.3	17854.5	17992.8	15180.6	17675.2	15130.7	23874.7	26301.5	33269.6	25240.5	29445.5	28759.8
Anthranilic acid (Vitamin L1)	(M+H)+	C00108	1.74	4.90823e-06	0.000358237	138.06	283.81	318467	553205	308135	319480	327787	313741	323709	317952	447735	609643	602237	528897	606315	524402
(4Z,7Z,10Z,13Z,16Z,19Z)-Docosahexaenoic acid	M+	C06429	1.73	1.274e-08	1.37592e-06	328.25	69.08	29666.1	51445.4	24840.5	31273.9	32884	27939	30417	30642.4	52706.2	49006.1	52623.9	50836.7	51011.5	52488.1
16-Hydroxypalmitic acid	(M+Na)+	-	1.71	2.32858e-05	0.00139619	295.23	150.07	10079.2	17221.4	6773.64	11137.3	12326.6	9311.96	11570.4	9355.16	17939.9	15254.8	18469.5	16566.7	16853.7	18243.7
Nicotinamide	(M+H)+	C00153	1.71	0.000328859	0.0111207	123.06	62.89	53824.2	91950.7	38611.7	69893.5	52967.5	54334.8	61826.7	45311.2	69940.1	103205	102707	86618.7	102784	86448.8
Dehydroascorbic acid (Oxidized vitamin C)	(M-H)-	C05422	1.68	1.13506e-05	0.000767493	173.01	123.39	1.79664e+06	3.01659e+06	1.20851e+06	2.11278e+06	2.06862e+06	1.66081e+06	2.09072e+06	1.63839e+06	2.95292e+06	3.16561e+06	2.93125e+06	3.05974e+06	3.04839e+06	2.94165e+06
L-Threonate	(M-H)-	-	1.68	2.935e-12	3.52252e-10	135.03	327.17	76675.5	129142	73243	81568.3	75215.4	77158.4	78715.7	74152.5	129718	127406	130302	128475	129070	129880
(S)-Lactate	(M+Na-2H)-	C00186	1.66	0.00552484	0.0417656	111.01	123.3	65780.5	109159	35063.2	77191.9	85086.3	55899.5	81343.2	60098.7	59160.1	125556	142762	92472.1	133710	101296
Stearidonic Acid	(M+H)+	C16300	1.63	2.43645e-05	0.00143649	277.22	59.7	112693	183422	85759.6	110553	141768	97984.3	125929	114167	204207	171413	174647	187417	173448	189401
Sinapate	(M+H)+	C00482	1.62	0.00599303	0.0417656	225.08	125.68	29208.9	47305.1	24769.6	29338.8	33518.2	27534.5	31166.3	28925.8	36049.4	34018.2	71847.7	35161.4	52635.6	54118.5
Adenosine	(M+H-H2O)+	C00212	1.61	1.87853e-05	0.00118278	250.09	96.23	19523.2	31529.6	14896.6	21435.3	22237.7	18402.2	21958.9	18208.5	28954.9	30065.7	35568.1	29143.9	33086.2	32358.7
Ferulic acid	(M-H)-	C01494	1.59	4.45345e-06	0.000329502	193.05	168.33	39501.3	62886.3	38562	36588.5	43353.3	37271.1	40107.6	41125	54578.7	62718.2	71361.9	58985.3	67071.6	62602
Pyruvic acid	(M+NH4-H2O)+	C00022	1.55	5.64517e-09	6.15323e-07	87.01	130.18	169738	262323	163641	175759	169814	169728	173018	166468	267131	276008	243831	271408	260320	255242
Malvidin 3-O-glucoside cation	M+	-	1.5	0.000659422	0.0202412	493.13	129.67	1.40929e+06	2.11597e+06	1.01646e+06	1.62395e+06	1.58748e+06	1.31988e+06	1.60601e+06	1.302e+06	1.95523e+06	1.85271e+06	2.53996e+06	1.90431e+06	2.19628e+06	2.2473e+06
Peonidin 3-galactoside cation	M+	-	1.5	0.000872543	0.0241456	463.12	133.05	56996	85326.4	41983.9	64760.2	64243.7	53781.1	64297.5	52909.3	75819.3	75565.4	104594	76173.4	90023.6	89782.2
Isomaltose	(M+H-H2O)+	C05400	1.5	5.91991e-07	5.50536e-05	325.11	421.6	14218.8	21330.4	13279.6	16589.5	12787.3	14973.3	14391.5	13291.6	21556.9	20277.1	22157.2	20818	21542.4	21630.8
Phenylalanine	(M+H)+	C00079	1.49	2.58972e-06	0.000201978	166.09	254.28	13483.6	20093.6	13016.1	13853.7	13581.1	13322.3	13886.9	13241.6	17972.7	19563.5	22744.6	18977.8	21039.5	20263.5
Thiamine	M+	C00378	1.49	1.5901e-07	1.54239e-05	265.11	346.17	15215.8	22714.4	14322.8	16418.7	14906	15294	15802.4	14551.2	21156	22597.7	24389.5	22089.8	23842.8	22210.6
2'-Deoxyinosine-5'-monophosphate	(M+H-H2O)+	-	1.48	0.000317343	0.0110473	315.05	129.67	29584.9	43788.4	21829.5	33815.4	33109.9	27560.7	33121	28073.1	40920.5	39602.7	50842.1	39816.7	44812.7	46735.9
Tyramine	(M+H-H2O)+	C00483	1.47	1.19012e-06	0.000102345	120.08	254.19	22597.1	33318.2	22055.8	22509	23226.3	22073.5	23282.2	22435.5	30346.9	32513.8	37094	31141.5	34596.6	34216.5
Argininosuccinate	(M+H-H2O)+	C03406	1.47	9.34545e-06	0.00066331	255.11	319.65	28414.4	41775.8	27307.6	31820	26115.7	29428.3	28889.3	26925.8	39813.9	38381.1	47132.4	38921.2	42328.1	44078.1
L-(-)Sorbose	(M+NH4)+	C08356	1.46	3.33199e-09	3.69851e-07	198.1	360.79	56346.1	82449.3	57760.6	51418.3	59859.4	55052.5	55283.3	58702.6	80968.3	81909	84470.6	81193.4	83093	83061.4
Nicotinate ribonucleoside	(M+NH4-H2O)+	C05841	1.46	0.000779398	0.0223576	255.1	355.92	27784.4	40629.6	26994.9	29626.5	26732	27878.2	27894.3	27580.8	32110.9	39324.4	50453.6	35555.9	44705.8	41627.2
Tangeretin	(M+H-2H2O)+	C10190	1.44	0.000114535	0.00502716	337.11	370.39	26432.6	38101.1	23073.4	27042.7	29181.7	24755.7	27951.8	26590.3	31536.9	39937	42829.5	35467.5	41138.3	37697.6
Taurocholic acid	(M-H)-	C05122	1.38	0.00200035	0.0400429	515.32	106.04	49174.4	67639.5	36080.1	52973.7	58469.4	44547.1	55223.6	47752.5	63348.9	60085.8	79483.8	62007.7	70223.5	70687.2
Betaine	(M+H)+	C00719	1.36	4.92337e-05	0.00250783	118.09	328.61	117519	159971	117101	115914	119541	116628	117440	118488	182253	139297	158362	161024	148419	170470
2,3-Dihydroxy-3-methylbutyric acid	(M-H)-	-	1.36	1.93337e-06	0.000154658	133.05	204.36	43936.1	59740.9	42166.6	45816	43825.7	43658.5	45008.9	43140.8	59733.3	54265.8	65223.6	57420.5	60016.8	61785.4
Cyanidin 3-O-glucoside (Kuromanin)	(M+H)+	C08604	1.34	0.00596627	0.0117656	449.11	425.02	25768.7	34534.3	22085.9	29879.5	25340.6	25818.1	27562.6	23925.3	24521.8	35325.2	43755.9	29537.5	39714.4	34351.1
Formononetin (4'-O-methyldaidzein)	(M+H-2H2O)+	C00858	1.33	2.5932e-05	0.00147705	233.06	259.89	59238.2	78718.2	57645.9	61268	58800.7	59767.3	60461.9	57485.4	69382.4	79391.1	87381.1	74615.2	83402.7	78136.8
Norharmane	(M+H)+	C20157	1.32	0.000160064	0.00670067	169.07	93.21	12828.5	16938.9	11178.1	12982	14325.5	12067.5	13990.7	12427.4	15357.2	16637.2	18822.4	16485.2	17955.4	16376.2
Deoxyguanosine	(M-H)-	C00330	1.32	0.0182985	0.0117656	319.19	42.47	107181	141167	82141.4	107222	132179	95047.4	119586	106909	120399	123023	180079	122195	151975	149332
Sucrose	(M+NH4)+	C00089	1.31	4.33706e-08	4.46717e-06	341.11	360.79	849104	1.10933e+06	832999	867362	846951	850573	856763	839975	1.05721e+06	1.09731e+06	1.17348e+06	1.07744e+06	1.13528e+06	1.11528e+06
Galactinol	(M+CH3COO)-	C01235	1.3	2.673e-12	3.23483e-10	401.13	362.37	1.0709e+06	1.39576e+06	1.07721e+06	1.09343e+06	1.04206e+06	1.08568e+06	1.06783e+06	1.05919e+06	1.39969e+06	1.38326e+06	1.40434e+06	1.39154e+06	1.39418e+06	1.40158e+06
Succinate	(M-H)-	C00042	1.3	0.00651024	0.0432279	117.02	385.36	90117.2	116770	88554.9	77221.2	104576	82488.5	90454.3	97409	90398.8	127389	132523	109182	130219	110910
Glutamate	(M-H)-	C00025	1.29	0.000303329	0.0108621	146.05	394.49	92160.5	118995	96794.1	93958.9	85728.5	94904.8	89748.6	91828.3	129164	127416	100405	128745	114166	114074
Ala-Gly	(M+H)+	-	1.26	9.0158e-05	0.00413887	147.08	334.74	240982	302573	229586	245480	247881	237158	246870	238919	272190	298985	336544	285463	318034	304222
Adenine	(M+H)+	C00147	1.25	0.000218448	0.00841039	134.05	167.68	244121	305730	215074	261580	255710	238744	258197	235423	288958	289772	338459	289406	314127	313656
D-Glucose 1-phosphate	(M+CH3OH+H)+	C00103	1.25	3.23711e-06	0.000245991	293.06	319.72	345853	433023	337485	371916	328157	354503	350134	332921	422751	416679	459638	419980	437795	441293
D-Galactarate	(M-H2O-H)-	C00879	1.25	0.00287535	0.0422729	191.02	167.5	118024	148048	120604	116572	116895	118861	116923	118287	126087	140751	177308	133062	158794	152290
Isocitrate acid	(M-H)-	C00311	1.23	0.00474597	0.0483327	192.05	120.61	157483	193811	153348	159792	159310	156797	159731	155921	153650	214578	213206	184462	213456	183517
1-Palmitoyl-sn-glycero-3-phosphocholine	(M+H)+	C04230	0.82	0.00197172	0.0400429	496.34	193.6	89146.6	72931	81083.1	88840.5	97516.2	84728.4	92687.6	90023.9	67066.6	66291	85435.4	66904	75690.8	76198.1
1,2-dioleoyl-sn-glycero-3-phosphatidylcholine	(M+H)+	-	0.77	0.00181466	0.0400429	786.6	143.7	66567	51416.1	63254.3	64819.6	71627	63595.9	68265.5	67839.5	63428.4	50243.6	40576.4	57181.7	45106.2	51960.6
Maleic acid	(M-H)-	C01384	0.77	1.60911e-05	0.00102931	115	404.22	219260	169117	228124	198833	230824	213376	214939	229466	156540	166770	184042	161721	175118	170513
Confertifoline	(M-H)-	-	0.73	0.00130799	0.031712	233.15	32.17	73958.8	54277.7	70650.3	72081.5	79144.6	71061.2	75536.5	75278.7	8119.5	67701.9	87011.8	37842.6	77459.8	47530.7
Pyridoxine	(M+H)+	C00314	0.72	0.00149924	0.0368144	170.08	106.05	36670	26261.9	27266.3	40479.6	42264.3	33666.2	41323.7	35020.3	24722	27050.2	27013.5	25974.1	27488.9	25322.7
Nicotinate	(M+H)+	C00253	0.71	3.35923e-07	3.15762e-05	124.04	320.65	25026.6	17789.5	26215.1	25921.3	22943.2	25887.8	24589.4	24602.6	17186.4	19300.5	16881.5	17891.2	17948.1	17529.2
Guanosine 5'-monophosphate	(M+NH4-H2O)+	C00144	0.66	6.27615e-08	6.27613e-06	363.09	258.62	89564.4	59032.8	89512.4	93128.8	86051.9	91735.2	89122.7	87835.2	66704.6	54506.4	55887.4	60997.9	55555.1	60545.5
Scytalone	(M-H)-	-	0.65	1.22758e-09	1.38716e-07	193.05	155.2	53609.5	34758.7	52503.3	53555.8	54769.4	53432.3	54044.5	53351.7	36824.2	35803.8	31648.1	36734	33894.4	33647.7
20-hydroxy-PGE2	(M-H2O-H)-	-	0.64	6.106e-11	7.08291e-09	349.2	44.67	526702	336759	516750	542577	520780	529234	531631	519241	338310	354298	317668	346196	336035	328046
Stearic acid	(M-H)-	C01530	0.64	0.000530413	0.0383327	283.26	43.4	198813	126371	136421	213480	246539	175260	229860	191319	155883	145843	77388.2	150800	111338	116976
PC(16:0/16:0)	(M+Na)+	C00157	0.63	0.000141292	0.00605757	756.55	145.64	1.54878e+06	971821	1.18527e+06	1.66991e+06	1.79116e+06	1.42778e+06	1.73059e+06	1.48796e+06	1.08539e+06	934883	895190	1.00981e+06	915061	990590
L-Pyroglutamic acid	(M+NH4)+	C01879	0.63	1.88788e-06	0.000152907	130.05	393.45	101074	63266	96995.7	100728	105498	99060.3	102774	101388	61412.4	51621.2	76764.5	56592.2	63972.5	69233.3
L-Kynurenine	(M+H-2H2O)+	C00328	0.63	3.59495e-09	3.95445e-07	173.07	238.48	18923.7	11891.3	18052.3	19417.2	19301.5	18560.6	19145.5	19065	10901.7	13079.2	11692.9	11639	12371.5	11663.3
2'-Deoxyinosine	(M+H-2H2O)+	C05512	0.61	7.52476e-07	6.77205e-05	217.07	191.32	19295	11843.3	20229.2	19912.6	17743.2	20028	18568	19288.9	10807	10719.1	14003.8	10571.8	12422.6	12535.5
N-.alpha.-Acetyl-L-arginine	(M+H)+	-	0.57	5.06e-13	6.3283e-11	217.13	364.69	53909.4	30555.9	52001.8	54424.9	55301.4	53094.7	54432.2	54201.2	29879.2	30858	30930.6	30524.8	30550.6	30592.4
Palmitic acid	(M-H)-	C00249	0.56	0.00188654	0.0400429	255.23	44.54	810211	456921	492846	884485	1.0533e+06	688211	968926	773497	446094	516377	408292	481012	462546	427204
Myristic acid	(M-H)-	C06424	0.55	0.00126048	0.0322612	227.2	46.79	87489.4	47711.3	53085.3	96979	112404	75239.8	104985	82243.1	43816.2	48231.6	51086.2	45738.8	49182	48213.3
Isorhamnetin	(M+H-H2O)+	C10084	0.54	0.00212478	0.0400429	299.05	130	1388.02	747.343	1560.07	1239	1365	1430.24	1261.01	1472.82	821.51	678.274	742.247	1089.75	1059.29	92.9839
2-Oxoadipic acid	(M-H2O-H)-	C00322	0.5	6.17587e-07	5.68164e-05	141.02	346.81	170474	84460.9	195990	154619	160815	175406	157831	178187	72474.9	79592.5	101315	75949.3	90867.8	86565.5
2-Dehydro-3-deoxy-D-gluconate	(M+H)+	C00204	0.5	5.70125e-10	6.49943e-08	177.04	100.28	104789	52808.2	98009.5	103950	112408	101169	107807	105392	48970.5	55603.7	53850.5	52121.1	54379.6	51924
Oleic acid	(M-H)+	C00712	0.5	4.37939e-10	5.0363e-08	281.25	99.34	103837	51980.8	102630	102785	106097	102868	104928	103715	52470.9	58906.5	44564.8	56119	51802.1	48021.1
Sebacate	(M+H-H2O)+	C08277	0.49	1.75275e-09	1.96308e-07	185.11	117.15	25171.2	12278.6	25238	26081.3	24194.3	25703.8	25171	24638.7	14370.1	11781.7	10684.2	12761.5	11014.1	13060.3
1-Palmitoylglycerol	(M+H-H2O)+	-	0.48	2.20386e-05	0.00134347	313.27	77.02	9496.34	4590.19	7039.94	10753.9	10695.1	8801.65	10475.6	9211.81	5197.55	5036.58	3536.44	5003.97	3870.43	4896.17
3,5-Dimethoxy-4-hydroxycinnamic acid	(M+H-H2O)+	C00482	0.47	7.14621e-06	0.000514396	207.06	125.35	58710.8	27345.5	44530.2	65970.1	65632.2	55139.6	65980.5	55012.3	26434.9	24323.2	31278.5	25455.9	28232.7	28348.1
trans-3-Coumaric acid	(M+H-H2O)+	C12621	0.47	6.86762e-07	6.24934e-05	147.04	175.94	17531.3	8274.99	16251.1	18457.7	17885	17585.2	18479.3	16529.4	11187.5	5805.51	7831.97	8348.97	7209.13	9266.86
1-Palmitoyl-2-oleoyl-phosphatidylglycerol	(M-H)-	-	0.44	0.000197833	0.00788288	747.52	73.82	214741	95482.5	215171	207608	221445	211009	214289	218926	110576	158953	16918.1	134482	87959.8	64005.9
4-Hydroxycinnamic acid	(M+H-H2O)+	C00811	0.43	1.90708e-05	0.00118278	147.04	156.51	8981.8	3898.92	6615.28	9354.97	10975.2	8461.8	10360.9	8122.71	4078.5	3207.88	4410.38	4103.5	3605.68	3987.57
Linoleic acid	(M-H)-	C01595	0.43	1.71751e-06	0.000140826	279.23	71.17	20863.6	8923.8	19580.3	20653.3	22357.3	20175.6	21890.4	20524.9	4365.63	11358.3	11047.4	7489.74	10988.8	8292.89
Vanillic acid	(M-H)-	C06672	0.43	2.12474e-08	2.23097e-06	167.03	337.58	21199.8	9209.45	21793.4	20151.2	21654.8	21430	20665	21504.5	6814.28	9439.51	11374.6	7762.25	10820.6	9045.54
Phytocassane D	(M+H-H2O)+	-	0.41	4.41298e-08	4.50123e-06	249.04	44.85	4251.23	1722.93	4205.25	4439.49	4108.95	4743.44	4336.87	3673.39	1764.63	1749.06	1655.1	1700.72	2084.46	1383.6
Gallic acid	(M-H)-	C01424	0.32	8.59534e-07	7.56362e-05	169.01	32.26	87338.7	27946.1	82687.8	99073	80255.3	90494.1	89311.6	82210.5	27068.2	44796.8	11973.2	36085.8	28187	19565.4
5-Aminolevulinate	(M+H-H2O)+	C00430	0.25	0.00240302	0.0400429	114.05	329.97	9276.65	2301.65	12462.3	12865.8	2501.79	12937.9	7297.71	7594.3	2252.13	1711.08	2941.72	2268.23	2139.5	2497.21
Luteolin	(M+Cl)+	C01514	0.24	1.759e-12	2.18066e-10	335.04	325.47	110259	26892.1	113351	105901	111525	109584	109128	112065	24818.3	22291.7	33566.5	23407.2	28253	29016.2
Indole carboxylic acid	(M+H)+	C19837	0.21	0.000955591	0.025483	162.05	118.87	8690.33	1824.54	2872.7	12469.5	10728.8	7979.35	11393.4	6698.2	1828.33	854.401	2790.88	1743.24	2315.53	1414.85
MG(18:2(9Z,12Z)/0:0/0:0)[rac]	(M+H-H2O)+	C00416	0.15	4.21809e-06	0.000316307	337.27	68.85	43067.4	6262.37	30937.2	58210.5	40054.4	45064.5	49541	34596.6	5780.96	6649.71	6356.44	6627.48	6273.2	5886.42
N-Methylanthranilic Acid	(M+H)+	-	0.07	7.81795e-05	0.00366784	152.07	86.82	90383.4	6026.08	37885.2	118202	115063	78524.6	117008	75617.5	4853.65	6165.95	7058.64	5483.99	6616.76	5977.48
Cyclohexylsulfamate	(M-H)-	C02824	0.05	1.787e-12	2.19857e-10	178.05	66.12	37246.2	1827.8	34341.8	39843.2	37553.4	36612.3	38541.4	36584.8	1340.15	803.138	3340.1	1253.19	1597.81	2632.38
2'-Deoxy-D-ribose	M+	C01801	0.04	0.000184577	0.00753981	134.06	86.79	139973	6004.74	49300.5	204434	166184	126693	184939	108286	4720.7	5680.29	7613.25	5099.34	6667.22	6247.67
