# Supplementary material for: Combining Proteomics and Metabolomics to Analyze the Effects of Spaceflight on Rice Progeny
Source: Front Plant Sci. 2022 Jun 21;13:900143. doi: 10.3389/fpls.2022.900143 (PMC9253829; doi:10.3389/fpls.2022.900143)
Supplement: Supplementary file 7 [file Table_6.XLSX]

## Sheet: KEGG pathways 
Table S6 KEGG pathways of the differential metabolites involved in the response to spaceflight in the F2 generation TLS
Pathway Name	P value	Rich Factor	Compounds	Count
ABC transporters	6.5784e-06	0.087	Deoxyadenosine|Adenosine|Thiamine|L-Glutamate|Sucrose|D-Mannose|L-Aspartate|L-Phenylalanine|Maltotriose|L-Isoleucine|Raffinose	11
Alanine, aspartate and glutamate metabolism	9.3879e-06	0.5396	L-Aspartate|N-(L-Arginino)Succinate|alpha-ketoglutarate|L-Glutamate|Succinate|Citrate|D-Aspartic acid	7
Citrate cycle (TCA cycle)	2.4733e-05	0.2969	alpha-ketoglutarate|Succinate|Anthranilic acid|cis-Aconitate|Citrate|L-Malic acid	6
Phenylalanine, tyrosine and tryptophan biosynthesis	3.6484e-05	0.2342	Phenylpyruvate|Shikimate|3-Dehydroshikimic acid|L-Tryptophan|Anthranilic acid|L-Phenylalanine|Anthranilic acid (Vitamin L1)|Quinate|Phenylpyruvate	9
Glyoxylate and dicarboxylate metabolism	0.00012823	0.2335	cis-Aconitate|Citrate|Anthranilic acid|Glyceric acid|L-Glutamate|alpha-ketoglutarate|Succinate|L-Malic acid|Succinate	9
Galactose metabolism	0.00017906	0.3222	Sucrose|Raffinose|Galactinol|alpha-D-Glucose|D-Glucose 1-phosphate|D-Mannose|D-Tagatose	7
Aminoacyl-tRNA biosynthesis	0.00035633	0.1154	L-Phenylalanine|L-Aspartate|L-Isoleucine|L-Leucine|L-Tryptophan|L-Glutamate	6
Arginine biosynthesis	0.00076118	0.1739	L-Glutamate|N-(L-Arginino)Succinate|L-Aspartate|alpha-ketoglutarate	4
Nicotinate and nicotinamide metabolism	0.0033431	0.0909	Nicotinate|Nicotinamide|L-Aspartate|Maleic acid|Succinate	5
C5-Branched dibasic acid metabolism	0.0034146	0.5	Citraconic acid|L-Glutamate|alpha-ketoglutarate|cis-Aconitate	4
Butanoate metabolism	0.0073671	0.0952	L-Glutamate|alpha-ketoglutarate|Succinate|Maleic acid|Succinate	5
Valine, leucine and isoleucine biosynthesis	0.0085034	0.1304	Citraconic acid|L-Leucine|L-Isoleucine|2,3-Dihydroxy-3-methylbutyric acid	4
Histidine metabolism	0.010948	0.0851	Urocanic acid|L-Glutamate|L-Aspartate|alpha-ketoglutarate	4
Ascorbate and aldarate metabolism	0.012647	0.0816	L-Ascorbic acid|alpha-ketoglutarate|L-Threonate|D-Galactarate	4
Cutin, suberine and wax biosynthesis	0.013316	0.1111	Palmitic acid|16-Hydroxypalmitic acid|Oleic acid	3
Glycine, serine and threonine metabolism	0.013556	0.08	Glyceric acid|L-Aspartate|Betaine|Pyruvaldehyde|L-Tryptophan	5
Pantothenate and CoA biosynthesis	0.014717	0.1274	L-Aspartate|2,3-Dihydroxy-3-methylbutyric acid|Pantothenate	3
Pyruvate metabolism	0.019406	0.1546	Anthranilic acid|Pyruvaldehyde|L-Malic acid|Succinate	4
Lysine biosynthesis	0.0268	0.0857	L-Aspartate|2-Oxoadipic acid|alpha-ketoglutarate	3
Glutathione metabolism	0.033203	0.0789	L-Glutamate|L-Pyroglutamic acid|L-Ascorbic acid	3
Zeatin biosynthesis	0.035499	0.0769	Adenosine monophosphate|Adenine|Adenosine monophosphate (AMP)|S-Methyl-5'-thioadenosine	4
Tropane, piperidine and pyridine alkaloid biosynthesis	0.037344	0.0588	L-Phenylalanine|Phenylpyruvate|Nicotinate|L-Isoleucine	4
Cyanoamino acid metabolism	0.050944	0.0667	L-Aspartate|L-Phenylalanine|L-Isoleucine	3
Tyrosine metabolism	0.056997	0.0513	Tyramine|4-Hydroxycinnamic acid|Maleic acid|Succinate	4
Propanoate metabolism	0.059706	0.0625	Succinate|Pyruvaldehyde	2
Taurine and hypotaurine metabolism	0.06273	0.0909	L-Glutamate|alpha-ketoglutarate	2
Tryptophan metabolism	0.066159	0.5862	2-Oxoadipic acid|L-Tryptophan|3-Indoleacetonitrile|Indole 3-acetic acid|Anthranilic acid (Vitamin L1)|Indoleacetic acid	6
Carbon fixation in photosynthetic organisms	0.067894	0.087	Anthranilic acid|L-Aspartate|L-Malic acid	3
Glycerophospholipid metabolism	0.072414	0.1843	Phosphorylcholine|PC(16:0/16:0)|Glycerophosphocholine	3
Sphingolipid metabolism	0.078624	0.2404	Sphinganine|Phytosphingosine	2
Lysine degradation	0.079188	0.0556	2-Oxoadipic acid|Succinate|alpha-ketoglutarate	3
Fatty acid biosynthesis	0.093531	0.0517	Palmitic acid|cis-9-Palmitoleic acid|Oleic acid	3
Purine metabolism	0.096256	0.1322	Adenosine monophosphate|Adenosine|Deoxyadenosine|Guanosine 5'-monophosphate|Adenine|Indole-3-carboxaldehyde|Adenosine monophosphate (AMP)	7
Phenylalanine metabolism	0.10108	0.7692	L-Phenylalanine|Phenylpyruvate|Succinate	3
Cysteine and methionine metabolism	0.11285	0.0682	1-Aminocyclopropanecarboxylic acid|S-Methyl-5'-thioadenosine|L-Cystathionine|L-Aspartate	4
beta-Alanine metabolism	0.11973	0.0625	L-Aspartate|Pantothenate|Pantothenate	3
Pentose phosphate pathway	0.13869	0.0571	2'-Deoxyinosine|Glyceric acid	2
Glycerolipid metabolism	0.15825	0.0526	Dihydroxyacetone|Glyceric acid|D-Glucose 1-phosphate|Dihydroxyacetone	4
Biosynthesis of unsaturated fatty acids	0.16	0.0405	Palmitic acid|(4Z,7Z,10Z,13Z,16Z,19Z)-Docosahexaenoic acid|Oleic acid	3
Monobactam biosynthesis	0.16489	0.0513	L-Aspartate	1
Glucosinolate biosynthesis	0.17379	0.039	L-Phenylalanine|L-Isoleucine|L-Tryptophan	3
Arginine and proline metabolism	0.17846	0.105	L-Glutamate|N-Acetylputrescine	2
Valine, leucine and isoleucine degradation	0.18507	0.0476	L-Isoleucine|L-Leucine	2
Sulfur relay system	0.18795	0.0909	Thiamine	1
alpha-Linolenic acid metabolism	0.19873	0.0799	9(S)-HOTrE|PC(16:0/16:0)|Traumatic Acid	3
Plant hormone signal transduction	0.2032	0.0833	Indoleacetic acid	1
Flavone and flavonol biosynthesis	0.24729	0.0392	Kaempferol|APIIN	2
Oxidative phosphorylation	0.26142	0.0625	Succinate	1
Fructose and mannose metabolism	0.26829	0.037	alpha-D-Glucose|D-Mannose	2
Linoleic acid metabolism	0.26991	0.0357	PC(16:0/16:0)	1
Nitrogen metabolism	0.30232	0.0526	L-Glutamate	1
Biosynthesis of secondary metabolites - unclassified	0.32523	1	4-Hydroxycinnamic acid	1
Pyrimidine metabolism	0.34487	0.0308	Cytosine	1
Phenylpropanoid biosynthesis	0.3654	0.0588	L-Phenylalanine|Ferulic acid|4-Hydroxycinnamic acid	3
Isoquinoline alkaloid biosynthesis	0.37639	0.0164	Tyramine|4-Hydroxycinnamic acid	2
Ether lipid metabolism	0.37754	0.04	Glycerophosphocholine	1
Vitamin B6 metabolism	0.4121	0.2051	Pyridoxal|Pyridoxal (Vitamin B6)	2
Glycolysis / Gluconeogenesis	0.44476	0.0323	D-Glucose 1-phosphate|alpha-D-Glucose	2
Thiamine metabolism	0.44476	0.0323	Thiamine	1
Sulfur metabolism	0.46553	0.0332	Succinate	1
Starch and sucrose metabolism	0.50464	0.1707	Sucrose|D-Glucose 1-phosphate	2
Fatty acid elongation	0.53239	0.025	Palmitic acid	1
Amino sugar and nucleotide sugar metabolism	0.6066	0.1079	D-Glucose 1-phosphate|alpha-D-Glucose|D-Fructose|D-Mannose	4
Arachidonic acid metabolism	0.61193	0.0133	PC(16:0/16:0)	1
Fatty acid degradation	0.61384	0.02	Palmitic acid	1
Pentose and glucuronate interconversions	0.64914	0.0182	D-Glucose 1-phosphate|alpha-ketoglutarate	2
Flavonoid biosynthesis	0.75658	0.0135	Kaempferol	1
Biotin metabolism	0.75902	0.0769	Biotin	1
Ubiquinone and other terpenoid-quinone biosynthesis	0.82816	0.0109	4-Hydroxycinnamic acid	1
Porphyrin and chlorophyll metabolism	0.93529	0.007	L-Glutamate	1
