# Supplementary material for: Combining Proteomics and Metabolomics to Analyze the Effects of Spaceflight on Rice Progeny
Source: Front Plant Sci. 2022 Jun 21;13:900143. doi: 10.3389/fpls.2022.900143 (PMC9253829; doi:10.3389/fpls.2022.900143)
Supplement: Supplementary file 8 [file Table_7.XLSX]

## Sheet: Sheet1
Table S7 KEGG pathways of the differential metabolites involved in the response to spaceflight in the F2 generation TS
Pathway Name	P value	Rich Factor	Compounds	Count
Citrate cycle (TCA cycle)	0.00046914	0.3121	Succinate|Isocitric acid|L-Malic acid|cis-Aconitate|Citrate|Pyruvic acid	6
Phenylalanine, tyrosine and tryptophan biosynthesis	0.00056851	0.2257	L-Phenylalanine|Anthranilic acid (Vitamin L1)|Quinate|Shikimate	4
Galactose metabolism	0.0016198	0.2456	D-Mannose|Sucrose|alpha-D-Glucose|D-Tagatose|D-Glucose 1-phosphate|Galactinol	6
Linoleic acid metabolism	0.0017245	1	all cis-(6,9,12)-Linolenic acid|PC(16:0/16:0)|Linoleic acid	3
ABC transporters	0.0040495	0.0435	D-Mannose|Thiamine|L-Isoleucine|L-Phenylalanine|Sucrose|Adenosine	6
Biosynthesis of unsaturated fatty acids	0.0051096	0.0405	Palmitic acid|Stearic acid|Oleic acid|Linoleate|(4Z,7Z,10Z,13Z,16Z,19Z) Docosahexaenoic acid| all cis-(6,9,12)-Linolenic acid	6
Glyoxylate and dicarboxylate metabolism	0.0052442	0.2933	cis-Aconitate|Isocitric acid|Citrate|L-Malic acid|Glyceric acid|L-Glutamate|Succinate	7
Valine, leucine and isoleucine biosynthesis	0.023344	0.1287	Citraconic acid|L-Leucine|Pyruvic acid|L-Isoleucine|L-Valine|Citraconic acid	6
Pyruvate metabolism	0.023344	0.3296	lysine|Pyruvic acid|L-Malic acid|(S)-Lactate|Pyruvaldehyde	5
Phenylpropanoid biosynthesis	0.040332	0.1191	L-Phenylalanine|Ferulic acid|Chlorogenic acid|3,5-Dimethoxy-4-hydroxycinnamic acid|4-Hydroxycinnamic acid|p-Coumaryl alcohol	6
Tropane, piperidine and pyridine alkaloid biosynthesis	0.040332	0.0441	L-Phenylalanine|L-Isoleucine|Nicotinate|L-Phenylalanine	4
Glycolysis / Gluconeogenesis	0.045489	0.1224	Pyruvic acid|(S)-Lactate|D-Glucose 1-phosphate|alpha-D-Glucose	4
C5-Branched dibasic acid metabolism	0.055571	0.5	Pyruvic acid|Citraconic acid|cis-Aconitate	3
Pentose phosphate pathway	0.058527	0.0571	2'-Deoxy-D-ribose|D-Ribose|2'-Deoxy-D-ribose|Glyceric acid	4
Flavone and flavonol biosynthesis	0.059882	0.0392	Kaempferol|Luteolin|Quercetin 3-O-rutinoside|APIIN	4
Glycerolipid metabolism	0.067711	0.0526	Dihydroxyacetone|Glyceric acid|D-Glucose 1-phosphate	3
Nicotinate and nicotinamide metabolism	0.073573	0.0364	Nicotinate ribonucleoside|Nicotinate|Nicotinamide	3
Alanine, aspartate and glutamate metabolism	0.084946	0.3417	Argininosuccinate|L-Glutamate|Pyruvic acid|Succinate	4
Cyanoamino acid metabolism	0.090806	0.0444	L-Isoleucine|L-Phenylalanine	2
Glycine, serine and threonine metabolism	0.10853	0.04	Glyceric acid|Betaine|Pyruvaldehyde|Pyruvic acid	4
Aminoacyl-tRNA biosynthesis	0.11586	0.0385	L-Phenylalanine|L-Arginine|L-Valine|L-Isoleucine|L-Leucine|L-Glutamate	6
Glycerophospholipid metabolism	0.11586	0.0982	1-Palmitoyl-sn-glycero-3-phosphocholine|PC(16:0/16:0)|Triethanolamine	3
Sulfur relay system	0.11755	0.0909	Thiamine	1
Fructose and mannose metabolism	0.12331	0.037	D-Mannose|alpha-D-Glucose	2
Plant hormone signal transduction	0.12754	0.0833	Salicylic acid	1
Butanoate metabolism	0.13991	0.4424	L-Glutamate|Pyruvic acid|Succinate	3
Phenylalanine metabolism	0.14635	0.4231	L-Phenylalanine|Salicylic acid	2
Glutathione metabolism	0.15195	0.1163	γ-Glu-Cys|L-Glutamate|L-Pyroglutamic acid|Dehydroascorbic acid (Oxidized vitamin C)	4
Valine, leucine and isoleucine degradation	0.15397	0.0551	L-Valine|L-Isoleucine|L-Leucine|Methylmalonic acid	4
Arginine biosynthesis	0.15888	0.2301	L-Glutamate|L-Arginine|Argininosuccinate	3
Propanoate metabolism	0.19891	0.0208	Succinate|2-Hydroxybutanoic acid|Pyruvaldehyde	3
Flavonoid biosynthesis	0.20295	0.027	Chlorogenic acid|Kaempferol|Luteolin	3
Riboflavin metabolism	0.2036	0.05	Ribitol	1
Glucosinolate biosynthesis	0.21542	0.026	L-Isoleucine|L-Phenylalanine	2
Tyrosine metabolism	0.2196	0.0378	Tyramine|Pyruvic acid|4-Hydroxycinnamic acid	3
Tryptophan metabolism	0.23638	0.0244	Anthranilic acid (Vitamin L1)|2-Oxoadipic acid	2
Sphingolipid metabolism	0.24781	0.04	Phytosphingosine|Phytosphingosine	2
Stilbenoid, diarylheptanoid and gingerol biosynthesis	0.24781	0.1146	Chlorogenic acid	1
Cutin, suberine and wax biosynthesis	0.26481	0.25	Oleic acid|Palmitic acid|16-Hydroxypalmitic acid	3
Vitamin B6 metabolism	0.27318	0.0357	Pyridoxine	1
Purine metabolism	0.29129	0.0483	Adenosine|Guanosine 5'-monophosphate|Adenine|2'-Deoxyinosine|2'-2'-Deoxyinosine-5'-monophosphate	5
Thiamine metabolism	0.29771	0.0323	Tyramine|Pyruvic acid|Thiamine	3
Lysine biosynthesis	0.32916	0.0286	2-Oxoadipic acid	1
Biosynthesis of secondary metabolites - unclassified	0.33301	1	4-Hydroxycinnamic acid	1
Starch and sucrose metabolism	0.34437	0.1707	Sucrose|D-Glucose 1-phosphate	2
Amino sugar and nucleotide sugar metabolism	0.34586	0.1079	D-Glucose 1-phosphate|alpha-D-Glucose|D-Fructose|D-Mannose	4
alpha-Linolenic acid metabolism	0.35073	0.1936	Linolenic acid|9(S)-HOTrE|PC(16:0/16:0)	3
Zeatin biosynthesis	0.35924	0.0256	Adenine	1
Isoquinoline alkaloid biosynthesis	0.38501	0.0164	Tyramine|4-Hydroxycinnamic acid	2
Anthocyanin biosynthesis	0.38501	0.0377	Cyanidin 3-O-glucoside	1
Ascorbate and aldarate metabolism	0.4139	0.0204	Dehydroascorbic acid (Oxidized vitamin C)|2'-Deoxyinosine-5'-monophosphate	2
Lysine degradation	0.46076	0.0185	2-Oxoadipic acid	1
Pentose and glucuronate interconversions	0.46694	0.0182	D-Glucose 1-phosphate|Ribitol	2
Monobactam biosynthesis	0.47727	0.066	Pyruvic acid	1
Fatty acid biosynthesis	0.48506	0.0172	Palmitic acid|Stearic acid|Oleic acid|Myristic acid	4
Carbon fixation in photosynthetic organisms	0.49473	0.0945	L-Malic acid|Pyruvic acid	2
Pantothenate and CoA biosynthesis	0.54461	0.0984	Pyruvic acid|L-Valine	2
Arachidonic acid metabolism	0.57697	0.0133	PC(16:0/16:0)	1
Nitrogen metabolism	0.62261	0.0395	L-Glutamate	1
Ubiquinone and other terpenoid-quinone biosynthesis	0.65279	0.0109	4-Hydroxycinnamic acid	1
Arginine and proline metabolism	0.65393	0.1522	L-Arginine|L-Glutamate	2
Sulfur metabolism	0.70461	0.0332	Succinate	1
Fatty acid elongation	0.84672	0.0343	Palmitic acid	1
Porphyrin and chlorophyll metabolism	0.89326	0.0234	5-Aminolevulinate|L-Glutamate	2
Terpenoid backbone biosynthesis	0.90653	0.0239	Pyruvic acid	1
Fatty acid degradation	0.95183	0.0395	Palmitic acid	1
Cysteine and methionine metabolism	0.97726	0.0114	Pyruvic acid	1

## Sheet: Sheet2
ID	Pathway	Count	Pvalue	Percent
1	Citrate cycle (TCA cycle)	7	0.00046914	0.3121
2	Phenylalanine, tyrosine and tryptophan biosynthesis	4	0.000568507	0.22572
3	Galactose metabolism	6	0.00161981	0.24563
4	Linoleic acid metabolism	3	0.0017245	0.53462
5	ABC transporters	6	0.00404949	0.0434783
6	Biosynthesis of unsaturated fatty acids	8	0.0051096	0.305405
7	Glyoxylate and dicarboxylate metabolism	7	0.0052442	0.29326
8	Valine, leucine and isoleucine biosynthesis	6	0.023344	0.12872
9	Pyruvate metabolism	5	0.023344	0.32962
10	Phenylpropanoid biosynthesis	6	0.0403323	0.1191
